# Supplementary material for: Americans experience a false social reality by underestimating popular climate policy support by nearly half
Source: Nat Commun. 2022 Aug 23;13:4779. doi: 10.1038/s41467-022-32412-y (PMC9399177; doi:10.1038/s41467-022-32412-y)
Supplement: Supplementary file 4 — Supplementary Dataset 1 [file 41467_2022_32412_MOESM4_ESM.csv]

Respondent_Serial	WAVE	resp_gender	resp_age	REGION	LIV	MRK_STATE1	QPID1	QPID_I	QPID_D	QPID_R	GRID_GTS1_1_GTS1	GRID_GTS1_2_GTS1	GRID_GTS1_3_GTS1	GRID_GTS1_4_GTS1	GRID_GTS1_5_GTS1	GRID_GTS2_1_GTS2	GRID_GTS2_2_GTS2	GRID_GTS2_3_GTS2	GRID_GTS2_4_GTS2	GRID_GTS2_5_GTS2	GRID_GTS3_1_GTS3	GRID_GTS3_3_GTS3	GRID_GTS3_4_GTS3	GRID_GTS3_5_GTS3	GRID_GTS3_6_GTS3	GRID_GTS3_7_GTS3	GRID_GTS3_8_GTS3	USHHI2	USEDU3	USHOU1	USMAR2	EMP01_der	KIDS02	USRETH3	USRACE41	USRACE42	USRACE43	USRACE44	USRACE45	USRACE46	USRACE47	USRACE48	Weight
9	1	1	20	1	3	25	5	1			70	60	50	30	50	90	80	80	60	80	1	1	1	1	1	1	1	12	8	4	1	5	0	2	0	0	0	1	0	0	0	0	0.455381
10	1	1	44	3	2	21	1		1		62	60	60	50	60	30	30	30	30	30	4	3	5	1	1	1	1	19	10	1	3	1	0	2	1	0	0	0	0	0	0	0	0.742065
13	1	2	24	2	1	31	3	2			25	25	25	25	25	0	25	25	25	0	2	3	2	1	2	1	1	17	9	1	2	1	0	2	1	0	0	0	0	0	0	0	0.963536
14	1	1	32	1	2	34	3	2			50	45	45	50	55	55	55	10	35	45	3	2	1	1	5	3	2	15	10	4	1	1	0	2	1	0	0	0	0	0	0	0	0.288382
15	1	2	19	2	3	31	1		2		50	25	50	50	100	50	50	50	50	100	3	2	1	2	3	2	1	1	5	3	1	2	0	2	0	1	0	0	0	0	0	0	1.367478
16	1	2	18	4	1	53	4	2			60	40	60	70	50	65	70	65	80	75	1	1	2	1	1	1	1	7	7	3	1	1	0	3	0	0	0	0	0	0	1	0	0.571213
19	1	2	74	2	2	20	2			1	25	25	50	15	15	10	15	15	10	10	1	1	5	1	5	2	1	17	7	1	3	4	0	2	1	0	0	0	0	0	0	0	0.866155
20	1	2	59	4	2	6	1		1		75	80	80	80	60	80	80	80	80	80	4	4	5	5	1	1	5	10	10	3	1	8	0	2	1	0	0	0	0	0	0	0	0.736622
22	1	1	67	3	2	12	1		2		50	35	50	50	40	50	40	60	50	50	1	1	5	5	5	1	1	5	9	3	4	1	0	2	1	0	0	0	0	0	0	0	0.965825
23	1	1	66	2	1	27	2			1	0	0	35	0	0	0	0	25	0	0	1	1	1	1	4	5	1	11	8	1	3	4	0	2	1	0	0	0	0	0	0	0	0.350989
25	1	2	41	2	2	46	1		2		20	15	25	15	20	50	55	50	40	50	3	1	4	1	4	1	1	19	10	1	5	1	2	2	1	0	0	0	0	0	0	0	0.525559
26	1	1	23	3	2	51	3	1			70	50	60	60	47	75	54	68	63	52	4	5	3	2	1	1	1	20	10	1	2	1	0	2	1	0	0	0	0	0	0	0	0.46941
27	1	2	46	3	1	28	1		2		10	25	15	30	25	15	20	15	35	30	1	4	5	1	2	2	2	12	9	1	3	7	1	2	0	1	0	0	0	0	0	0	0.642364
28	1	2	21	1	3	34	1		2		30	0	2	2	10	35	10	10	10	10	2	4	3	4	1	1	1	11	10	4	1	5	0	1	1	0	0	0	0	0	0	0	0.70542
31	1	2	30	3	1	48	2			2	75	55	75	65	60	65	45	35	55	55	1	1	1	1	1	1	1	19	10	3	3	7	0	2	1	0	0	0	0	0	0	0	1.503087
32	1	2	21	4	2	41	5	2			25	14	3	52	75	10	23	36	52	15	5	3	4	5	4	3	3	9	12	2	2	8	3	1	1	0	0	1	0	0	0	0	0.404922
33	1	1	59	4	3	15	1		2		80	75	80	90	90	80	75	90	90	90	5	3	5	3	3	1	3	15	10	3	3	4	0	2	0	0	0	0	1	0	0	0	0.326949
35	1	2	23	2	1	46	3	2			70	70	70	50	60	50	50	70	50	50	2	2	3	1	1	1	1	4	11	3	1	1	0	2	1	0	0	0	0	0	0	0	0.180262
36	1	2	38	1	1	34	3	2			20	35	60	42	75	20	25	5	25	25	2	1	5	1	1	1	1	18	9	1	3	1	2	2	0	0	0	0	1	0	0	0	1.573419
37	1	2	56	2	1	26	4	3			50	20	20	20	20	20	20	20	20	20	1	1	4	1	1	1	1	11	8	1	3	8	0	3	0	0	0	0	0	0	1	0	0.575235
40	1	1	70	4	2	6	3	3			50	80	70	70	70	50	60	50	70	70	4	4	4	4	4	1	1	11	8	3	5	1	0	2	1	0	0	0	0	0	0	0	1.477257
42	1	2	21	1	2	42	2			1	80	60	90	90	90	70	60	80	80	80	3	2	5	1	2	1	1	22	8	4	1	5	1	2	1	0	0	0	0	0	0	0	1.294924
43	1	2	32	3	2	51	3	2			70	50	50	80	70	70	50	50	50	70	1	2	2	2	1	1	1	19	10	3	3	1	0	2	0	1	0	0	0	0	0	0	0.779056
44	1	1	49	2	3	26	1		2		10	20	20	40	10	10	20	20	20	10	3	2	5	1	4	1	1	10	5	1	1	1	0	2	0	1	0	0	0	0	0	0	2.087053
46	1	2	69	4	1	35	2			1	0	0	50	0	0	50	50	50	50	50	1	1	1	1	3	1	1	20	10	1	3	7	0	2	1	0	0	0	0	0	0	0	0.542918
47	1	2	27	4	3	6	1		2		65	55	80	75	50	65	65	85	75	50	1	2	1	3	1	1	1	3	8	4	1	1	0	1	1	0	0	0	0	0	0	0	4.96283
49	1	2	27	1	3	42	1		2		60	45	30	30	25	25	15	15	10	10	3	4	4	1	1	1	1	2	9	3	1	8	0	2	1	0	0	0	0	0	0	0	0.441649
50	1	2	55	4	2	6	2			2	50	10	10	5	1	30	10	10	10	3	1	1	3	3	3	1	1	20	12	1	3	1	0	2	1	0	0	0	0	0	0	0	2.159789
52	1	2	54	3	2	48	3	1			20	20	40	20	30	30	10	40	10	20	5	3	2	1	1	1	1	8	10	5	5	4	0	1	1	0	0	0	0	0	0	0	1.909793
54	1	1	32	3	2	51	3	1			20	20	21	19	20	19	20	21	20	20	4	4	4	1	2	1	1	17	10	3	2	1	0	1	1	0	0	0	0	0	0	0	1.324039
55	1	1	51	1	2	23	1		1		70	60	80	70	65	70	75	80	75	80	5	2	5	1	1	1	1	10	10	3	1	1	0	2	1	0	0	0	0	0	0	0	0.208785
58	1	2	67	1	2	36	1		2		70	90	95	90	80	75	90	90	95	50	1	1	4	1	1	1	1	2	5	3	5	4	0	2	1	0	0	0	0	0	0	0	2.640944
59	1	2	33	4	3	32	2			2	20	15	20	15	30	25	15	25	10	25	2	2	5	3	5	1	1	16	10	1	3	7	3	2	0	0	0	1	0	0	0	0	0.766219
60	1	1	55	3	2	12	4	3			75	100	50	100	50	50	50	50	50	50	1	1	1	1	1	1	1	3	6	3	5	8	0	2	1	0	0	0	0	0	0	0	2.732305
61	1	2	27	3	2	12	3	3			55	20	35	10	5	30	12	20	15	2	1	2	1	1	2	2	1	15	11	3	1	1	0	1	0	0	0	0	0	1	0	0	1.245611
63	1	2	28	4	3	32	1		1		60	70	25	40	15	60	50	20	40	15	1	1	1	1	1	1	1	16	9	3	3	1	0	2	1	0	0	1	1	0	0	0	1.40475
64	1	2	65	3	2	13	1		2		60	90	70	60	70	50	80	50	60	30	4	1	4	1	1	1	1	21	10	1	3	1	0	2	0	1	0	0	0	0	0	0	0.659328
66	1	2	55	1	3	9	3	3			70	60	50	50	70	50	50	50	50	60	4	2	4	1	4	1	1	12	10	1	3	1	0	2	0	1	0	0	0	0	0	0	0.286786
67	1	1	22	1	3	36	2			2	80	40	90	55	55	90	80	80	70	70	1	1	1	1	1	1	1	19	10	4	1	5	0	2	0	0	0	1	0	0	0	0	0.939294
69	1	2	21	2	2	29	3	1			50	50	50	40	50	25	20	35	20	25	1	5	4	4	1	1	1	18	10	3	1	5	0	2	1	0	0	0	0	0	0	0	0.525559
71	1	2	28	4	3	8	2			2	75	15	50	5	25	90	50	90	5	40	1	2	1	1	1	1	1	12	9	3	3	6	1	1	1	0	0	0	0	0	0	0	0.486198
72	1	2	58	1	1	25	3	2			30	30	25	40	25	30	50	50	75	50	1	1	5	1	1	1	1	21	8	1	3	1	0	2	1	0	0	0	0	0	0	0	1.003961
74	1	2	36	4	2	53	1		1		62	55	65	60	65	65	65	67	68	70	2	2	1	3	1	1	1	12	9	3	1	1	0	2	0	1	0	1	0	0	0	0	0.571213
77	1	2	33	2	1	26	2			1	10	30	0	20	40	15	20	10	15	40	4	1	5	1	4	1	2	16	10	1	3	7	1	2	1	0	0	0	0	0	0	0	0.983988
79	1	2	53	2	2	17	1		1		50	0	0	50	0	0	0	50	50	0	1	1	5	1	1	1	1	1	6	5	4	8	0	2	1	0	0	0	0	0	0	0	1.36546
81	1	1	66	2	2	39	2			2	80	10	90	75	25	50	5	50	30	30	1	3	4	1	4	1	1	16	12	1	3	2	0	2	1	0	0	0	0	0	0	0	0.5623
84	1	2	72	4	2	6	1		2		60	60	50	50	60	65	65	60	60	65	5	3	5	1	1	1	4	21	10	1	5	2	0	2	1	0	0	0	0	0	0	0	2.159789
85	1	2	31	2	3	55	1		1		59	50	60	52	65	54	46	53	50	45	4	3	3	4	1	1	5	19	11	3	2	1	0	2	1	0	0	0	0	0	0	0	0.355557
90	1	2	35	3	3	48	3	3			30	20	35	40	30	20	15	10	10	15	1	1	2	1	1	1	1	9	11	5	3	1	0	1	1	0	0	0	0	0	0	0	1.445991
92	1	1	55	3	3	13	2			1	55	80	75	38	52	3	48	22	7	20	3	4	3	2	3	5	4	20	10	1	3	1	2	2	1	0	0	0	0	0	0	0	1.268464
93	1	2	32	2	1	27	3	1			50	50	40	60	40	40	50	50	50	40	3	4	3	4	3	1	3	21	11	1	3	1	3	2	1	0	0	0	0	0	0	0	0.525559
94	1	2	39	1	2	34	4	3			90	25	100	25	25	90	25	50	25	25	5	1	5	2	4	1	1	20	8	3	2	1	3	2	1	0	0	0	0	0	0	0	1.533383
96	1	2	31	3	2	13	4	3			45	45	40	30	33	45	40	40	30	33	1	1	1	3	1	1	1	4	8	4	1	9	0	2	1	0	0	0	0	0	0	0	0.595372
98	1	2	51	3	2	22	3	2			10	40	10	10	30	5	40	10	10	35	1	1	5	1	2	1	1	19	11	1	3	1	0	2	1	0	0	0	0	0	0	0	0.669033
100	1	2	22	3	1	45	3	3			90	30	40	80	70	50	30	70	60	40	2	3	2	3	3	3	2	6	8	3	1	1	1	2	1	0	0	0	0	0	0	0	0.379728
106	1	2	25	1	2	25	3	1			75	50	75	30	75	75	30	75	30	75	3	2	3	3	2	2	2	16	10	4	1	1	0	2	1	0	0	0	0	0	0	0	0.56109
111	1	2	48	1	1	34	4	3			50	50	30	40	20	30	20	30	30	20	1	1	4	1	5	1	1	21	9	1	3	7	1	2	1	0	0	0	0	0	0	0	1.121605
112	1	1	53	1	3	36	1		1		60	20	50	10	40	80	55	65	99	45	4	1	5	5	1	1	1	21	8	2	2	8	0	2	1	0	0	0	0	0	0	0	2.447315
113	1	2	25	4	3	6	2			2	5	5	5	10	10	10	10	10	50	10	2	1	2	1	2	2	2	13	5	3	1	1	0	1	0	0	0	0	0	1	0	0	14.406354
115	1	2	19	1	2	34	1		2		10	30	40	20	15	10	20	15	25	10	4	4	4	1	1	1	1	1	7	4	1	5	0	1	0	0	0	0	0	1	0	0	1.513652
116	1	2	40	4	2	6	3	1			20	20	20	20	20	10	50	10	10	10	4	4	3	4	2	4	4	22	11	1	1	4	0	2	0	0	0	1	0	0	0	0	2.531379
121	1	1	27	2	2	26	3	3			20	20	20	20	20	89	67	56	90	78	3	4	2	3	4	3	3	5	9	6	1	9	0	2	1	0	0	0	0	0	0	0	0.643996
124	1	2	74	4	1	16	1		1		75	50	50	40	50	50	50	50	50	75	1	1	5	1	1	1	1	8	8	1	3	4	0	2	1	0	0	0	0	0	0	0	0.3414
125	1	2	28	3	2	48	1		1		80	30	70	30	70	60	70	50	80	40	5	5	5	2	2	2	1	8	10	3	3	7	0	1	1	0	0	0	0	0	0	0	1.445991
132	1	2	19	2	1	27	2			2	65	76	86	82	63	74	95	91	53	64	1	1	1	1	1	1	1	2	7	3	2	2	0	2	1	0	0	0	0	0	0	0	0.330484
135	1	2	45	4	2	6	2			1	50	0	50	0	0	0	40	20	20	20	1	1	2	1	3	1	1	7	5	3	5	8	2	2	1	0	0	0	0	0	0	0	4.357727
137	1	2	65	4	2	6	1		1		30	40	40	30	35	65	65	70	60	68	5	5	5	5	2	1	5	19	11	1	3	1	0	2	0	1	0	0	0	0	0	0	2.21618
140	1	2	74	3	3	22	3	1			65	60	30	75	85	30	75	45	45	40	2	1	5	1	1	1	1	4	8	3	5	4	0	2	1	0	0	0	0	0	0	0	0.420704
141	1	2	59	4	2	6	1		2		20	10	40	10	20	20	10	30	20	20	5	1	5	3	2	2	1	20	9	1	4	2	0	2	1	0	0	0	0	0	0	0	4.516434
142	1	2	26	3	1	12	3	3			48	39	25	50	53	12	93	33	50	25	5	5	5	1	5	2	2	6	5	4	1	1	0	2	1	0	0	0	0	0	0	0	2.545986
147	1	2	18	4	2	6	1		1		100	50	0	0	50	50	0	0	0	50	1	1	1	1	1	1	1	12	5	1	2	7	1	2	1	0	0	0	0	0	0	0	4.977511
148	1	2	24	2	2	39	5	3			50	0	100	100	50	50	0	100	100	50	3	3	3	1	3	1	1	3	5	3	3	7	1	2	1	0	0	0	0	0	0	0	3.179754
150	1	1	18	2	2	39	3	1			15	30	30	10	15	0	15	45	15	45	4	2	4	5	4	4	3	9	5	1	1	2	0	2	0	0	0	0	0	0	1	0	1.944476
155	1	2	33	4	2	6	1		1		50	10	50	25	30	25	30	30	50	30	1	1	4	1	5	1	1	8	7	3	2	1	1	1	0	0	0	0	0	1	0	0	5.092408
160	1	1	70	1	2	34	3	1			60	70	80	75	60	70	70	80	80	75	5	4	3	1	1	1	1	21	8	1	3	3	0	2	0	1	0	0	0	0	0	0	1.008913
161	1	2	24	1	2	25	3	1			60	60	55	15	55	65	65	55	15	55	2	2	2	1	1	1	1	18	10	4	1	1	0	2	1	0	0	0	0	0	0	0	0.56109
162	1	2	63	4	2	4	2			1	48	52	55	35	40	55	45	55	60	40	3	4	2	4	4	1	1	19	11	1	4	2	0	2	1	0	0	0	0	0	0	0	0.4444
165	1	2	32	3	2	12	5	3			100	80	90	90	90	80	90	95	90	85	2	1	3	4	2	1	1	8	6	3	2	1	0	1	1	0	0	0	0	0	0	0	7.181318
167	1	2	24	3	3	48	5	1			80	50	60	40	50	70	38	30	40	40	3	2	2	1	1	1	1	13	10	4	1	8	0	2	0	1	0	0	0	0	0	0	0.526031
170	1	1	33	3	2	47	5	2			60	15	5	5	10	40	50	5	5	0	1	1	1	1	1	1	1	13	10	3	3	1	2	2	1	0	0	0	0	0	0	0	0.254522
173	1	1	19	1	3	36	1		1		15	20	5	10	50	15	10	25	25	25	5	5	4	1	1	1	1	6	5	4	1	5	0	2	0	0	0	1	0	0	0	0	1.895179
175	1	2	40	1	2	9	3	3			80	50	50	40	40	80	40	50	40	40	1	1	1	1	1	1	1	15	8	3	3	7	4	2	1	0	0	0	0	0	0	0	0.352827
176	1	2	55	3	1	13	2			1	60	20	20	25	30	60	40	20	25	30	1	1	1	1	5	1	1	14	9	3	3	2	0	2	1	0	0	0	0	0	0	0	0.458274
177	1	1	60	1	2	34	1		2		95	0	70	40	45	90	0	70	20	45	5	1	5	1	1	1	1	22	8	3	5	3	0	2	1	0	0	0	0	0	0	0	0.983241
181	1	2	22	3	3	21	3	1			40	50	40	10	20	10	15	10	5	10	5	5	5	2	5	1	1	16	10	1	1	5	0	2	0	0	0	1	0	0	0	0	0.922035
182	1	2	34	4	2	6	5	3			90	75	60	60	80	80	60	75	80	80	2	1	3	1	1	1	1	19	10	3	3	1	2	2	1	0	0	0	1	0	0	0	2.531379
183	1	2	43	1	3	36	2			2	10	15	65	10	10	10	5	50	20	15	4	4	4	4	5	5	4	16	2	1	3	1	1	2	1	0	0	0	0	0	0	0	10.684965
187	1	2	29	4	2	4	2			1	10	20	50	20	10	10	20	40	20	10	1	2	1	1	1	2	1	8	8	1	3	1	3	1	1	0	0	0	0	0	0	0	0.995884
190	1	1	62	3	2	24	1		1		60	60	40	70	80	80	70	65	70	80	5	4	5	4	1	1	2	14	11	3	1	8	0	2	1	0	0	0	0	0	0	0	0.255937
193	1	1	51	3	2	12	3	1			60	40	50	70	80	70	50	90	70	80	5	3	5	4	1	5	3	17	9	1	3	1	3	2	0	1	0	0	0	0	0	0	2.905752
197	1	2	25	3	2	48	2			2	65	28	80	45	62	60	50	56	69	70	2	2	3	2	3	1	1	3	7	3	1	8	0	2	1	0	0	0	0	0	0	0	1.072018
198	1	2	63	1	2	36	3	3			65	78	65	85	59	56	85	75	53	62	2	1	5	2	1	1	1	19	10	1	3	1	0	2	1	0	0	0	0	0	0	0	1.308912
199	1	2	50	1	2	9	2			1	25	0	50	25	0	5	10	30	25	30	1	1	5	1	1	1	1	20	9	1	3	1	0	2	1	0	0	0	0	0	0	0	1.003961
201	1	1	39	4	2	53	2			2	70	60	80	75	60	80	80	90	75	80	4	2	4	2	2	1	1	20	7	4	2	1	0	2	1	0	0	0	0	0	0	0	0.963206
210	1	2	18	3	2	12	5	3			20	10	30	10	10	50	50	90	20	60	1	4	2	1	2	1	1	12	5	4	1	5	1	2	0	0	0	0	0	1	0	0	2.612461
211	1	2	23	2	2	17	1		2		30	10	20	20	25	10	10	5	15	7	3	2	2	2	1	1	1	3	10	4	1	2	0	2	0	0	0	1	0	0	0	0	0.390951
212	1	2	37	4	1	35	1		2		30	40	70	50	70	70	50	75	50	50	2	4	2	2	2	2	2	3	8	1	3	5	0	1	1	0	0	0	0	0	0	0	0.486198
213	1	1	40	2	2	39	5	1			65	10	40	60	65	55	5	50	60	65	2	2	2	1	1	1	1	12	11	3	2	1	2	2	0	0	0	1	0	0	0	0	0.328691
216	1	2	70	3	3	13	1		2		60	80	80	80	80	60	80	80	80	80	5	5	5	1	2	1	1	22	10	1	3	4	0	2	1	0	0	0	0	0	0	0	0.642551
218	1	1	19	4	2	6	1		1		65	45	41	32	12	79	45	32	31	21	1	2	2	1	1	1	1	1	5	3	1	8	0	1	1	0	0	0	0	0	0	0	10.767715
219	1	2	32	3	2	12	1		2		55	65	40	40	60	60	60	60	60	60	1	2	2	2	1	1	1	17	12	1	3	3	0	2	1	0	0	0	0	0	0	0	1.261849
220	1	2	18	1	3	42	4	3			70	50	70	50	50	80	50	70	50	50	1	2	1	1	1	1	1	19	5	4	1	9	0	1	0	0	0	0	0	1	0	0	10.60271
222	1	2	44	3	1	37	3	1			0	5	10	10	75	10	5	5	10	70	3	1	3	1	3	1	1	10	9	3	4	3	0	2	1	0	0	0	0	0	0	0	0.591127
223	1	2	24	4	3	4	1		2		60	40	60	50	30	40	20	40	30	20	1	4	1	5	1	1	1	11	10	3	1	1	0	2	1	0	0	0	0	0	0	0	0.16884
225	1	2	74	2	3	17	1		1		65	35	45	40	60	75	65	55	76	65	1	1	1	1	1	1	1	6	5	3	3	7	0	2	1	0	0	0	0	0	0	0	1.36546
229	1	2	23	3	3	11	1		1		0	50	0	50	0	0	25	0	50	25	2	1	1	2	3	2	2	3	5	3	2	1	2	2	0	1	0	0	0	0	0	0	1.571238
238	1	2	52	4	1	6	2			2	90	80	75	50	50	90	85	50	50	50	1	1	5	1	1	1	1	4	9	1	5	8	0	2	1	0	0	0	0	0	0	0	1.540384
239	1	1	32	2	2	27	3	3			60	50	60	50	50	60	50	60	50	50	2	1	2	1	2	1	1	7	8	3	1	8	0	2	1	0	0	0	0	0	0	0	0.436635
245	1	2	63	2	3	19	2			2	15	35	20	20	10	5	40	25	25	5	1	2	4	1	4	3	1	10	10	1	3	4	0	2	1	0	0	0	0	0	0	0	0.162044
249	1	2	69	3	3	54	2			1	0	10	10	10	10	10	5	10	0	10	4	3	5	2	5	3	2	7	8	3	4	4	0	2	1	0	0	0	0	0	0	0	0.420704
250	1	1	24	3	2	51	3	2			50	25	75	10	10	75	30	85	15	15	1	4	1	1	1	1	1	1	10	3	1	5	0	2	1	0	0	0	0	0	0	0	0.160098
252	1	1	35	4	1	8	3	1			65	65	50	25	52	40	50	20	10	40	2	2	2	1	1	1	1	19	10	1	3	3	0	2	1	0	0	0	0	0	0	0	0.654001
255	1	2	41	3	1	12	2			2	25	25	50	50	25	30	20	30	50	20	1	1	5	1	4	1	1	15	10	1	3	2	2	2	1	0	0	0	0	0	0	0	0.430369
256	1	1	67	1	2	42	4	2			30	30	40	25	25	30	40	30	30	30	1	1	2	1	5	4	1	10	7	1	3	4	0	2	1	0	0	0	0	0	0	0	0.454628
258	1	2	38	4	2	53	2			2	40	20	50	30	50	30	40	60	30	40	2	2	2	1	2	1	1	19	10	1	3	7	2	2	1	0	0	0	0	0	0	0	0.780524
260	1	2	41	1	2	34	1		2		50	25	25	25	15	25	25	25	25	25	2	2	2	1	2	1	1	19	8	1	3	1	1	2	1	0	0	0	0	0	0	0	1.533383
262	1	2	38	3	3	48	1		2		70	50	70	70	65	50	80	50	50	50	3	2	4	1	2	1	1	8	10	3	1	1	1	2	1	0	0	0	0	0	0	0	0.512646
264	1	1	21	4	3	16	1		2		70	20	100	50	80	50	60	100	50	100	2	1	3	1	1	1	1	11	7	3	1	2	0	1	0	0	1	0	0	0	0	0	0.967491
273	1	1	25	4	2	8	3	3			90	50	80	80	50	98	80	90	80	90	3	3	2	1	1	2	2	12	10	3	1	1	0	1	1	0	0	0	0	0	0	0	0.345618
275	1	2	61	4	3	6	2			2	20	60	50	65	10	40	50	50	50	10	1	1	1	1	4	4	1	13	11	1	3	9	0	2	0	0	0	1	0	0	0	0	0.755855
278	1	2	18	3	2	21	3	1			85	65	75	60	55	85	65	85	60	65	3	4	3	4	1	2	3	20	8	3	1	2	0	2	1	0	0	0	0	0	0	0	1.107107
283	1	1	24	2	3	39	1		2		20	20	10	20	30	20	20	20	20	20	4	4	4	4	3	3	3	5	10	1	1	3	0	2	0	0	0	1	0	0	0	0	0.328691
284	1	1	23	2	3	17	3	2			70	30	20	30	40	60	40	30	50	60	1	1	1	1	1	1	1	21	10	2	1	5	0	2	1	0	0	0	0	0	0	0	1.454623
285	1	1	40	4	3	8	2			2	60	30	40	20	30	10	20	20	20	30	4	3	4	3	2	5	2	22	11	1	3	1	1	2	1	0	0	0	0	0	0	0	0.654001
287	1	1	26	1	3	42	1		1		0	25	0	25	50	0	25	0	25	50	1	2	2	1	1	3	3	9	5	1	2	1	0	2	0	1	0	0	0	0	0	0	2.206717
295	1	2	32	3	3	47	2			2	62	60	64	60	48	30	24	60	80	20	3	2	3	1	2	1	1	11	10	3	1	1	0	2	1	0	0	0	0	0	0	0	0.207122
296	1	1	70	4	1	6	3	3			70	70	60	50	35	90	80	75	70	50	2	1	5	4	1	1	1	19	10	1	3	4	0	2	1	0	0	0	0	0	0	0	2.071277
297	1	1	23	4	3	6	3	1			19	25	50	62	10	13	97	14	1	11	4	5	3	1	4	2	2	15	12	6	1	9	2	2	0	0	0	1	0	0	0	0	0.662146
299	1	1	36	4	1	6	3	1			4	0	0	96	0	1	1	0	98	0	3	3	2	3	4	2	2	1	7	1	3	3	0	2	1	0	0	0	0	0	0	0	1.349412
306	1	2	73	1	1	36	1		2		60	10	20	20	70	70	20	20	20	50	1	1	5	1	1	1	1	22	5	5	5	4	1	2	1	0	0	0	0	0	0	0	7.743294
309	1	1	29	2	2	39	1		2		55	35	30	25	38	52	35	30	46	29	3	3	4	2	1	1	2	13	8	3	1	1	0	2	1	0	0	0	0	0	0	0	0.66985
313	1	1	21	3	2	24	4	2			70	40	80	60	20	80	80	75	90	70	1	1	1	1	1	1	1	19	10	3	1	5	0	2	1	0	0	0	0	0	0	0	0.742065
319	1	2	65	4	2	6	1		1		60	50	80	100	80	60	65	100	100	80	3	2	3	3	1	1	3	11	11	1	5	1	0	2	1	0	0	0	0	0	0	0	0.736622
321	1	1	50	4	3	6	1		2		20	20	20	20	20	70	99	75	100	80	1	3	2	2	3	4	2	21	11	1	3	1	2	2	1	0	0	0	0	0	0	0	2.071277
325	1	1	32	4	2	53	3	1			0	0	50	0	50	0	0	50	0	50	1	1	2	2	1	1	1	11	9	3	5	1	1	1	1	0	0	0	0	0	0	0	0.926618
330	1	1	29	2	2	39	2			1	50	25	25	25	25	50	25	25	25	25	1	1	1	1	2	1	1	19	10	2	3	1	0	2	1	0	0	0	0	0	0	0	0.939204
333	1	1	42	2	3	19	2			2	70	69	75	89	80	90	70	90	49	80	4	3	3	4	2	3	3	3	13	1	3	1	2	2	1	0	0	0	0	0	0	0	0.238162
338	1	2	28	2	2	27	1		2		80	50	75	50	60	95	75	90	75	90	2	2	2	2	1	1	1	19	10	3	2	8	1	2	1	0	0	0	0	0	0	0	0.525559
341	1	2	71	3	3	5	1		1		25	15	20	15	30	25	15	20	15	30	4	2	5	1	4	1	1	12	10	1	3	4	0	2	0	0	0	0	0	0	1	0	0.350376
344	1	1	64	2	2	29	2			1	20	20	20	49	10	10	10	10	10	10	1	1	1	1	5	2	1	10	5	2	3	4	0	2	1	0	0	0	0	0	0	0	0.951172
360	1	2	26	3	3	51	4	3			70	20	40	35	40	80	55	50	45	60	1	1	1	1	1	1	1	8	11	3	2	1	0	2	1	0	0	0	0	0	0	0	0.258946
379	1	2	65	2	3	18	3	3			10	10	20	20	50	30	10	20	30	10	2	2	5	1	1	1	2	15	5	1	3	4	0	2	1	0	0	0	0	0	0	0	0.805089
385	1	2	56	3	2	22	3	2			0	40	20	20	20	0	10	50	10	30	4	1	3	1	2	2	1	19	5	1	3	4	0	2	1	0	0	0	0	0	0	0	3.323983
395	1	1	45	4	3	6	1		1		70	70	70	90	50	80	75	80	90	75	2	2	1	1	2	1	2	20	11	1	3	1	1	2	1	0	0	0	0	0	0	0	2.071277
399	1	2	53	4	2	8	1		1		25	5	25	10	35	20	5	35	10	25	1	2	4	1	1	1	1	20	11	1	5	1	1	2	1	0	0	0	0	0	0	0	0.542918
406	1	1	33	4	3	15	1		1		59	65	65	60	65	70	70	70	70	70	1	3	5	1	1	1	1	13	13	3	3	1	0	1	1	0	0	0	0	0	0	0	0.345618
431	1	2	34	4	1	2	3	2			0	10	40	0	50	20	20	20	20	20	1	2	3	1	2	2	3	10	7	3	1	1	1	2	1	0	0	0	0	0	0	0	0.315557
437	1	2	29	4	2	53	4	1			55	50	55	48	46	80	65	60	60	55	2	3	1	2	2	1	1	7	10	3	3	8	0	2	1	0	0	0	0	0	0	0	0.266207
438	1	2	25	3	2	48	2			2	32	23	43	47	56	22	18	26	29	42	1	1	1	1	1	1	1	6	8	3	1	1	0	2	1	0	0	0	0	0	0	0	1.072018
439	1	1	57	3	2	28	1		2		60	55	55	55	55	60	60	60	60	55	5	4	5	4	5	4	3	3	10	3	1	3	0	2	0	0	0	1	0	0	0	0	0.390785
449	1	1	50	3	2	12	1		2		30	30	20	20	10	30	15	20	25	10	4	3	4	5	1	1	4	15	10	1	3	1	1	2	1	0	0	0	0	0	0	0	0.461864
456	1	2	23	4	1	49	3	1			50	67	70	75	72	48	50	50	60	55	2	2	3	1	1	1	3	13	8	4	1	1	0	2	1	0	0	0	0	0	0	0	0.315557
459	1	2	30	3	2	13	1		2		25	50	25	25	25	10	25	10	15	10	1	2	2	1	1	1	1	7	10	1	5	2	0	2	1	0	0	0	0	0	0	0	0.284711
461	1	2	70	1	2	25	3	2			50	30	30	30	30	50	30	30	30	30	1	1	1	1	4	5	1	8	11	1	5	4	0	2	1	0	0	0	0	0	0	0	0.187825
462	1	2	46	3	1	22	3	3			80	50	70	35	40	20	20	20	20	10	1	1	3	1	1	1	1	6	10	3	5	2	0	2	0	1	0	0	0	0	0	0	0.350376
463	1	2	24	4	1	15	5	3			50	0	50	15	50	15	0	80	25	75	1	1	1	1	1	1	1	8	5	3	3	7	1	2	1	0	0	1	0	0	0	0	1.305712
464	1	2	27	3	2	24	4	1			90	80	90	60	70	50	55	65	50	60	1	2	1	1	1	1	1	7	5	3	1	1	0	2	1	0	0	0	0	0	0	0	1.029053
465	1	1	67	1	3	36	2			2	50	30	5	50	10	50	50	10	20	10	1	1	1	1	4	5	1	11	11	3	3	1	0	2	0	0	0	1	0	0	0	0	0.409574
466	1	2	52	3	3	48	3	3			20	10	25	10	25	5	0	25	5	5	5	1	5	1	1	1	1	21	10	1	3	3	0	2	1	0	0	0	0	0	0	0	1.985203
467	1	1	26	4	2	6	5	2			40	50	80	67	30	60	40	60	50	60	2	3	3	1	1	1	2	17	5	2	1	3	0	2	1	0	0	0	0	0	0	0	11.192884
469	1	2	20	2	1	26	1		2		50	30	100	10	50	60	10	100	50	50	1	1	2	1	1	1	1	17	8	4	1	2	0	2	1	0	0	0	0	0	0	0	2.057662
470	1	1	81	3	2	12	3	3			50	25	75	75	80	25	25	80	75	80	1	1	5	1	1	1	1	14	8	2	3	4	1	2	1	0	0	0	0	0	0	0	0.965825
471	1	2	22	3	3	12	4	3			10	20	20	20	30	20	40	10	0	20	1	1	1	1	1	1	1	7	5	3	2	8	0	1	0	1	0	0	0	0	0	0	7.368819
472	1	1	22	4	2	41	1		2		70	65	75	56	55	80	75	80	65	60	5	4	5	5	1	1	2	20	5	1	1	5	0	2	1	0	0	0	0	0	0	0	3.249299
473	1	1	67	3	2	12	1		1		60	50	70	70	60	60	45	70	60	50	5	4	5	5	1	1	5	20	9	1	3	4	0	2	0	1	0	0	0	0	0	0	2.905752
475	1	1	25	3	2	12	1		2		5	25	20	30	20	0	30	20	20	30	1	1	3	1	1	1	2	18	10	3	3	1	0	2	1	0	0	0	0	0	0	0	1.119138
481	1	1	41	3	3	21	2			2	20	20	20	20	20	90	64	80	70	75	4	5	5	5	4	5	4	21	11	1	3	1	2	2	1	0	0	0	0	0	0	0	0.742065
483	1	2	51	3	2	37	2			1	70	20	10	10	20	10	5	5	10	70	4	1	1	1	1	1	1	19	12	1	1	3	0	2	1	0	0	0	0	0	0	0	0.763356
485	1	1	42	1	2	34	2			1	60	0	70	100	70	60	0	100	100	60	1	4	4	4	4	1	2	14	7	3	1	1	0	2	1	0	0	0	0	0	0	0	0.603048
486	1	2	25	4	2	8	2			1	50	50	70	60	70	50	50	80	80	60	1	1	1	1	1	1	1	11	9	1	3	7	1	2	1	0	0	0	0	0	0	0	0.315557
487	1	2	89	4	2	8	2			2	60	60	50	35	40	60	75	50	50	40	3	2	5	1	4	1	1	7	5	1	3	4	0	2	1	0	0	0	0	0	0	0	0.925186
490	1	2	47	1	2	42	2			1	0	40	30	30	0	0	40	30	30	0	1	1	5	1	1	5	1	10	9	3	3	7	1	2	1	0	0	0	0	0	0	0	0.554424
491	1	2	19	3	2	48	1		2		75	30	50	80	75	90	45	90	60	65	3	4	4	5	2	2	3	12	8	1	1	1	2	1	1	0	0	0	0	0	0	0	3.023779
492	1	2	73	4	2	6	2			1	20	10	10	10	0	10	10	10	10	5	4	1	5	1	5	1	1	12	7	1	3	4	0	2	1	0	0	0	0	0	0	0	1.540384
493	1	1	72	4	3	35	1		1		75	80	80	80	65	80	75	90	80	75	1	1	1	2	1	1	1	13	9	5	2	4	0	2	1	0	0	0	0	0	0	0	0.392575
495	1	2	32	3	2	12	2			1	75	50	75	50	50	75	50	75	50	50	1	2	2	1	2	1	1	13	7	2	2	3	0	2	1	0	0	0	0	1	0	0	0.923462
496	1	1	73	1	2	42	2			2	45	33	25	2	33	33	11	22	2	23	4	1	5	4	4	1	1	6	10	1	1	4	0	2	1	0	0	0	0	0	0	0	0.217406
497	1	2	66	1	2	34	3	2			50	0	25	10	10	75	50	50	35	50	3	1	4	3	2	1	1	19	11	1	3	1	0	2	1	0	0	0	0	0	0	0	0.536359
500	1	1	80	3	2	48	3	2			15	15	40	10	20	20	25	15	20	20	4	1	4	5	5	4	1	17	11	1	3	4	0	2	1	0	0	0	0	0	0	0	1.440301
503	1	1	18	4	2	4	2			2	10	0	20	10	0	10	0	10	10	0	2	2	3	1	2	1	1	11	4	4	1	5	0	2	1	0	0	0	0	0	0	0	1.286417
504	1	1	43	4	2	49	1		1		55	20	40	10	15	20	15	15	2	10	4	5	5	4	4	1	3	5	9	3	5	2	1	2	1	0	0	0	0	0	0	0	0.411252
506	1	2	31	2	2	39	3	1			50	50	50	50	10	50	50	50	50	10	1	1	2	2	1	1	2	16	13	1	3	1	1	2	1	0	0	0	0	0	0	0	1.575958
507	1	1	35	4	2	8	4	2			35	40	50	40	25	50	50	40	60	35	2	2	2	2	2	1	1	19	11	1	3	1	0	2	1	0	0	0	0	0	0	0	0.654001
509	1	2	21	4	2	4	1		2		45	35	35	45	30	20	25	30	35	30	1	2	4	1	1	1	1	2	5	3	2	8	0	2	1	0	0	0	0	0	0	0	0.99883
510	1	2	25	3	2	37	1		1		75	60	80	60	60	60	40	70	40	40	3	5	3	2	1	1	2	7	8	1	1	3	0	2	1	0	0	0	0	0	0	0	0.591127
511	1	1	70	3	1	45	1		2		80	70	75	75	60	60	40	60	40	50	2	2	5	1	1	1	1	19	10	1	3	4	0	2	1	0	0	0	0	0	0	0	0.746192
512	1	2	82	3	2	13	2			1	20	20	60	30	20	60	30	20	50	30	4	1	4	1	5	2	1	8	5	1	4	4	0	2	1	0	0	0	0	0	0	0	1.296452
513	1	1	69	3	2	21	2			2	1	70	10	9	10	0	70	10	10	10	1	1	1	2	5	4	1	8	11	1	3	4	0	2	1	0	0	0	0	0	0	0	0.255937
514	1	1	76	1	2	9	3	3			25	10	10	30	25	25	10	10	30	25	5	2	5	3	1	1	1	14	5	3	3	4	0	2	1	0	0	0	0	0	0	0	1.037318
516	1	1	54	2	3	17	1		1		30	30	25	10	30	40	45	45	35	35	3	1	4	3	1	1	3	19	10	1	2	1	0	2	1	0	0	0	0	0	0	0	0.78891
517	1	1	72	3	2	22	3	1			55	35	25	20	40	30	15	10	10	20	1	1	2	1	2	1	1	16	8	1	3	4	0	2	1	0	0	0	0	0	0	0	1.368034
519	1	2	77	1	2	36	3	2			10	5	20	25	10	25	15	20	15	25	5	1	2	1	5	2	2	12	9	1	3	4	0	2	1	0	0	0	0	0	0	0	0.93353
520	1	2	72	3	2	12	2			1	30	25	30	30	25	10	30	40	40	30	1	1	3	1	4	1	1	15	5	1	3	4	0	2	1	0	0	0	0	0	0	0	2.824871
522	1	2	68	3	3	51	1		1		15	40	20	70	35	29	60	25	60	40	2	1	3	1	1	1	1	7	8	1	4	2	0	2	0	1	0	0	0	0	0	0	0.828999
524	1	2	69	1	2	9	3	1			25	10	25	5	35	20	15	20	10	35	1	1	5	1	1	1	1	5	10	2	1	2	0	2	1	0	0	0	0	0	0	0	0.187825
526	1	2	74	2	2	39	1		1		70	60	60	60	60	40	40	40	40	40	4	2	4	1	1	1	1	10	9	1	4	4	0	2	1	0	0	0	0	0	0	0	0.508782
530	1	2	40	4	2	6	1		1		10	20	30	10	30	30	25	20	5	20	1	1	1	1	1	1	1	15	9	1	3	1	2	2	1	0	0	0	0	0	0	0	1.759468
531	1	2	66	2	1	39	2			2	50	35	20	75	25	50	70	35	75	40	4	1	4	1	4	5	1	7	8	1	5	2	0	2	1	0	0	0	0	0	0	0	0.508782
539	1	2	57	2	2	55	3	1			10	10	25	5	50	30	10	5	10	45	4	5	4	3	1	1	2	7	10	2	1	3	0	2	1	0	0	0	0	0	0	0	0.111209
540	1	2	67	2	2	26	3	1			60	50	50	35	50	60	50	50	35	50	5	1	3	5	1	1	1	13	10	1	3	4	0	2	0	1	0	0	0	0	0	0	0.275081
541	1	2	80	3	2	13	3	2			75	25	50	25	40	60	50	40	50	50	1	1	5	1	1	2	1	17	9	1	4	4	0	2	1	0	0	0	0	0	0	0	1.343669
542	1	2	68	2	1	55	1		2		60	55	40	35	55	60	65	40	35	40	2	1	5	4	1	1	1	8	9	1	4	1	0	2	1	0	0	0	0	0	0	0	0.232555
543	1	1	40	1	3	34	1		2		20	17	23	40	70	20	10	13	60	50	5	2	4	1	2	3	2	20	11	1	3	1	2	2	1	0	0	0	0	0	0	0	0.84554
545	1	2	52	3	2	12	1		2		15	5	15	15	50	35	25	10	5	25	2	1	4	3	1	2	1	16	11	3	5	3	0	2	0	0	0	1	0	0	0	0	1.436626
547	1	1	68	4	3	41	3	1			45	25	30	45	35	60	45	55	55	40	5	3	5	1	1	1	1	17	10	1	3	4	0	2	1	0	0	0	0	0	0	0	0.6243
548	1	2	34	3	3	21	1		2		5	5	6	10	25	50	10	30	15	25	2	1	5	1	1	1	1	3	10	1	1	2	2	2	1	0	0	0	0	0	0	0	0.207122
549	1	1	67	2	3	39	3	3			15	5	20	10	50	10	10	20	10	50	4	1	5	4	1	1	1	7	5	3	3	4	0	2	1	0	0	0	0	0	0	0	1.134531
550	1	1	63	2	2	17	1		1		60	65	70	60	80	70	75	85	85	85	2	3	2	1	3	1	1	3	9	2	5	4	0	2	1	0	0	0	0	0	0	0	0.562659
552	1	2	29	2	3	39	4	1			75	15	40	40	35	75	30	40	30	35	1	1	3	4	1	1	1	6	10	3	1	1	0	2	1	0	0	0	0	0	0	0	0.5375
553	1	2	64	3	1	21	2			1	25	15	20	15	5	5	5	10	5	2	1	1	5	1	3	2	1	18	10	1	3	1	0	2	1	0	0	0	0	0	0	0	0.669033
554	1	2	80	3	1	12	2			1	25	15	10	15	50	20	10	15	10	10	1	1	1	5	1	2	1	7	5	1	4	4	0	2	1	0	0	0	0	0	0	0	2.824871
556	1	2	37	4	2	15	3	2			15	20	10	50	5	55	10	5	20	10	1	1	1	1	1	1	1	18	8	4	1	8	0	2	0	1	0	0	0	0	0	0	1.40475
557	1	1	74	3	1	21	1		2		74	68	55	67	58	38	35	48	48	29	5	4	5	5	1	2	4	21	10	5	1	8	0	2	1	0	0	0	0	0	0	0	0.746192
558	1	2	55	2	2	26	3	1			60	50	65	50	50	65	50	65	65	50	5	1	2	1	1	1	1	13	9	1	5	1	0	2	1	0	0	0	0	0	0	0	0.560598
559	1	2	67	4	3	53	1		1		50	0	50	100	100	50	50	50	100	100	5	1	5	1	1	1	1	13	10	1	3	4	0	2	1	0	0	0	0	0	0	0	0.163802
560	1	2	69	4	2	6	3	2			75	75	80	80	75	75	75	80	80	75	5	3	4	3	2	1	1	18	10	2	2	4	0	2	1	0	0	0	0	0	0	0	2.159789
562	1	2	27	3	2	48	5	3			0	0	20	20	0	0	0	20	20	0	1	1	1	1	1	1	1	6	5	3	3	7	3	2	1	1	0	0	0	0	0	0	3.111907
563	1	2	21	4	1	35	1		2		95	20	30	80	90	95	30	30	80	90	4	2	2	1	3	3	2	6	8	1	3	5	0	1	1	0	0	0	0	0	0	0	0.486198
564	1	2	78	3	3	40	2			2	50	40	50	50	50	40	40	40	30	40	1	1	5	1	1	1	1	5	5	1	4	4	0	2	1	0	0	0	0	0	0	0	1.140098
565	1	1	51	1	2	42	1		2		100	100	15	45	20	100	100	45	50	50	1	1	1	1	1	1	1	8	5	1	1	1	0	2	1	0	0	0	0	0	0	0	1.286138
566	1	2	76	3	2	40	3	2			10	0	50	10	25	5	10	20	10	20	1	1	5	1	2	2	1	9	7	1	3	4	0	2	1	0	0	0	0	0	0	0	0.420704
567	1	1	19	4	1	6	3	3			15	25	54	5	35	42	3	72	25	44	3	3	4	1	4	1	1	1	5	4	1	5	1	2	0	1	0	0	0	0	0	0	3.917141
568	1	2	80	4	2	32	1		1		50	60	70	60	65	65	65	70	70	70	5	5	5	2	1	1	5	12	9	1	3	4	0	2	1	0	0	0	0	0	0	0	0.3414
569	1	1	75	1	3	36	2			2	65	70	70	50	50	90	100	100	90	90	5	1	3	1	3	1	1	11	11	3	4	4	0	1	0	0	0	0	0	1	0	0	1.155263
571	1	1	72	4	1	8	3	3			90	55	60	55	55	90	55	75	55	55	1	1	1	5	1	1	1	4	10	1	3	4	0	2	1	0	0	0	0	0	0	0	0.214129
574	1	2	76	1	2	42	1		2		50	25	50	25	25	40	10	50	10	10	4	3	5	4	1	1	1	15	9	1	3	2	0	2	1	0	0	0	0	0	0	0	0.554424
575	1	1	42	2	2	27	3	3			50	10	5	5	30	40	5	20	5	30	4	2	3	3	2	1	1	18	11	1	3	1	3	2	1	0	0	0	0	0	0	0	0.694366
576	1	2	73	3	1	51	4	3			75	50	35	35	35	75	50	35	35	35	1	1	1	1	1	1	1	6	10	1	5	4	0	2	1	0	0	0	0	0	0	0	0.386345
577	1	2	66	1	2	9	1		1		70	35	70	65	60	85	55	90	65	90	5	3	5	5	1	1	2	18	11	2	3	1	0	2	1	0	0	0	0	0	0	0	0.547609
579	1	1	50	2	3	17	1		1		80	100	100	100	50	20	20	20	20	20	4	1	1	1	4	1	1	23	11	1	3	1	2	2	1	0	0	0	0	0	0	0	0.78891
580	1	2	20	2	2	55	5	3			60	35	54	38	48	29	38	52	25	34	1	1	4	1	2	1	1	17	5	4	1	1	2	2	1	0	0	0	0	0	0	0	2.103416
581	1	1	70	2	2	18	2			1	8	12	24	22	4	2	2	14	1	2	1	1	2	1	2	5	1	18	10	1	3	4	0	2	1	0	0	0	0	0	0	0	0.558167
584	1	2	61	1	3	42	4	3			60	50	20	50	5	30	20	20	20	5	2	1	2	1	1	1	1	6	5	6	1	1	0	2	1	0	0	0	0	0	0	0	1.568458
585	1	1	64	1	2	42	2			1	15	20	25	10	30	20	30	15	10	25	2	1	5	1	1	1	1	13	5	1	3	4	0	2	1	0	0	0	0	0	0	0	1.286138
586	1	1	67	4	2	6	3	2			20	20	25	25	20	25	25	25	25	25	1	1	1	1	4	2	1	13	10	1	3	1	0	2	1	0	0	0	0	0	0	0	0.706434
588	1	1	69	4	1	6	2			2	50	75	75	80	80	75	75	80	80	80	3	1	5	1	3	1	1	10	9	1	3	4	0	2	1	0	0	0	0	0	0	0	1.477257
590	1	2	20	3	3	48	5	1			20	30	100	50	50	50	50	50	50	50	4	4	3	5	2	3	2	1	3	3	1	7	0	1	1	0	0	0	0	0	0	0	8.55423
593	1	2	51	2	1	18	2			1	50	50	50	25	50	25	25	25	28	25	5	4	4	1	5	2	1	10	10	3	3	7	0	2	1	0	0	0	0	0	0	0	0.162044
594	1	2	73	3	2	12	1		2		24	13	14	12	10	30	20	15	12	13	1	1	5	1	1	1	1	18	11	1	4	4	0	2	1	0	0	0	0	0	0	0	1.40007
597	1	2	82	4	1	53	2			2	10	10	10	30	10	25	10	20	30	10	5	4	4	1	5	4	1	18	8	1	3	4	0	2	1	0	0	0	0	0	0	0	1.004317
598	1	2	71	1	2	25	2			2	10	20	80	100	80	20	20	80	100	80	1	1	3	1	2	1	1	12	7	1	3	4	0	2	1	0	0	0	0	0	0	0	0.34435
599	1	2	77	4	3	6	1		2		65	25	35	50	50	90	75	75	80	80	2	1	5	1	1	1	1	16	8	1	4	4	0	2	1	0	0	0	0	0	0	0	4.516434
600	1	2	30	3	1	51	3	1			80	45	70	60	60	70	45	70	60	70	1	2	4	3	1	1	1	17	11	1	3	1	0	2	1	0	0	0	0	0	0	0	0.759233
601	1	1	24	2	1	39	2			2	30	10	10	20	30	0	10	50	30	10	3	4	2	1	1	3	3	15	10	3	1	1	0	2	1	0	0	0	0	0	0	0	0.320327
602	1	1	74	3	2	12	2			2	60	75	80	95	80	60	85	75	80	80	1	1	2	1	1	1	1	15	7	1	3	4	0	2	1	0	0	0	0	0	0	0	0.965825
605	1	1	82	3	1	47	2			1	25	5	20	5	5	25	5	50	5	5	2	1	5	5	2	2	1	13	8	1	3	4	0	2	1	0	0	0	0	0	0	0	0.469224
606	1	2	23	4	3	6	1		1		50	10	40	10	30	50	45	50	30	40	1	3	1	1	1	1	1	10	10	3	1	1	0	2	1	0	0	0	0	0	0	0	0.841389
609	1	1	73	3	2	12	3	1			25	50	25	50	25	25	25	25	25	25	3	5	1	1	1	1	1	14	7	1	5	4	0	2	1	0	0	0	0	0	0	0	0.965825
610	1	1	62	1	3	42	3	1			50	30	45	5	60	50	35	25	5	45	4	2	5	5	4	1	2	10	8	1	1	1	0	2	0	1	0	0	0	0	0	0	0.466499
611	1	1	75	2	1	20	2			1	10	30	25	25	10	20	15	25	15	25	1	1	2	1	2	1	1	3	9	1	4	4	0	2	1	0	0	0	0	0	0	0	0.350989
613	1	2	55	3	2	1	1		2		70	60	80	80	60	50	40	50	60	50	4	4	5	1	1	1	3	11	10	1	3	3	2	2	1	0	0	0	0	0	0	0	0.229472
614	1	1	72	1	2	34	4	3			25	50	25	25	25	10	50	10	10	10	1	1	1	1	4	2	1	5	7	4	1	4	0	2	1	0	0	0	0	0	0	0	0.335346
615	1	2	41	1	2	36	1		2		85	90	90	90	90	85	90	90	90	90	4	4	5	4	2	2	4	18	9	1	3	8	0	1	1	0	0	0	0	0	0	0	10.653451
616	1	2	27	4	1	53	4	3			50	30	60	15	25	25	30	15	15	40	1	1	1	1	1	1	1	21	5	4	1	1	0	2	1	0	0	0	0	0	0	0	4.617445
617	1	2	69	3	2	12	2			1	35	40	40	40	20	38	40	40	40	20	1	1	5	1	1	5	1	11	8	1	3	4	0	2	1	0	0	0	0	0	0	0	0.998545
618	1	1	69	3	2	12	1		1		65	48	55	48	30	25	30	30	30	35	5	4	5	4	1	1	1	17	11	1	5	4	0	2	1	0	0	0	0	0	0	0	1.354193
619	1	1	63	3	1	48	3	3			20	10	20	5	30	0	0	0	0	20	1	1	5	1	1	3	1	12	10	1	3	1	0	1	1	0	0	0	0	0	0	0	1.385591
621	1	1	43	1	2	42	2			1	50	60	50	20	40	40	50	50	25	25	2	2	3	4	4	5	1	12	10	1	3	3	0	2	1	0	0	0	0	0	0	0	0.363528
623	1	1	55	4	1	4	3	3			80	70	65	70	55	77	40	50	70	30	4	4	5	3	1	1	1	17	8	1	3	1	0	2	1	0	0	0	0	0	0	0	1.780107
624	1	1	40	1	3	36	1		1		30	20	20	10	20	20	30	10	30	10	5	4	5	4	5	4	5	16	11	1	3	1	2	2	1	0	0	0	0	0	0	0	0.915393
626	1	2	71	3	2	12	3	3			40	30	20	25	30	40	25	20	25	30	2	1	4	1	2	1	1	20	11	1	3	4	0	2	1	0	0	0	0	0	0	0	1.40007
627	1	1	70	2	1	39	3	2			30	20	10	20	20	30	20	10	20	20	4	1	5	1	1	1	1	10	5	1	3	4	0	2	1	0	0	0	0	0	0	0	1.134531
628	1	1	84	4	1	4	2			2	15	5	30	23	0	40	0	0	0	5	2	1	1	2	4	4	1	20	8	1	3	4	0	2	1	0	0	0	0	0	0	0	1.780107
629	1	2	26	1	3	42	1		2		45	60	60	60	60	60	60	60	60	60	3	5	4	2	1	1	2	10	10	3	1	1	0	2	1	0	0	0	0	0	0	0	0.2112
632	1	2	36	3	2	21	1		2		10	10	20	20	15	5	5	10	10	5	2	1	1	1	1	1	1	21	11	1	3	1	3	2	1	0	0	0	0	0	0	0	0.60387
633	1	2	73	2	3	17	1		2		50	50	35	25	40	75	50	25	40	40	4	1	4	1	1	1	1	10	5	1	4	4	0	2	1	0	0	0	0	0	0	0	1.36546
634	1	2	73	1	2	25	3	1			80	40	30	32	30	85	70	60	60	50	2	5	5	1	1	1	1	11	11	1	5	4	0	2	1	0	0	0	0	0	0	0	0.187825
635	1	1	50	4	3	6	2			2	25	20	40	5	10	25	20	40	5	10	5	4	5	5	3	1	1	10	10	1	3	1	2	2	1	0	0	0	0	0	0	0	0.706434
636	1	2	19	3	1	12	2			2	50	0	50	50	75	50	50	50	50	50	1	1	1	1	1	1	1	6	5	3	2	8	0	2	1	0	0	0	0	0	0	0	2.545986
637	1	2	58	2	3	29	2			2	48	72	45	69	43	40	30	39	23	33	1	1	2	1	1	1	1	15	5	1	3	1	0	2	1	0	1	0	0	0	0	0	1.229272
638	1	1	81	4	1	53	2			1	17	20	39	18	21	20	20	20	15	15	2	1	2	3	5	4	1	18	7	1	3	4	0	2	1	0	0	0	0	0	0	0	1.299489
639	1	2	48	4	3	6	2			2	10	25	15	45	10	10	5	30	45	10	2	1	5	5	4	1	1	19	5	1	2	1	0	2	1	0	0	0	0	0	0	0	12.776931
640	1	2	50	4	1	56	1		2		40	40	30	60	50	15	8	30	20	25	4	4	5	1	1	1	1	15	10	1	3	1	0	2	1	0	0	0	0	0	0	0	0.186216
643	1	2	32	1	2	25	3	1			60	40	55	60	40	70	50	65	90	50	4	4	4	4	1	2	3	11	11	4	1	1	0	2	1	0	0	0	0	0	0	0	0.192449
645	1	2	60	1	1	9	1		2		50	10	10	10	10	30	20	20	20	10	2	1	5	1	1	1	1	19	10	1	3	1	0	2	1	0	0	0	0	0	0	0	0.547609
647	1	1	72	3	2	48	1		2		50	70	50	40	50	40	30	30	20	20	4	1	4	1	1	1	1	8	8	1	4	4	0	2	1	0	0	0	0	0	0	0	1.027238
648	1	1	74	3	1	40	1		1		0	30	30	20	20	20	10	10	10	50	4	1	4	2	2	3	3	20	11	1	3	4	0	2	1	0	0	0	0	0	0	0	0.746192
649	1	1	45	1	2	9	4	3			10	10	20	10	20	50	20	100	20	50	3	1	5	1	2	1	1	17	5	3	3	1	0	2	0	1	0	0	0	0	0	0	4.617774
650	1	2	77	4	3	4	3	2			50	25	75	50	25	25	25	50	50	25	1	1	1	1	4	1	1	15	8	1	3	4	0	2	1	0	0	0	0	0	0	0	0.316951
652	1	2	85	3	1	5	2			1	5	25	25	20	25	5	25	25	20	25	1	1	1	1	1	1	1	13	9	1	4	2	0	2	1	0	0	0	0	0	0	0	0.420704
653	1	2	39	3	1	22	3	1			50	50	50	50	50	20	20	20	50	50	2	1	3	1	1	1	1	5	6	1	5	1	2	2	1	0	0	0	0	0	0	0	1.029053
654	1	2	45	3	3	37	3	1			20	10	10	5	15	5	5	5	5	10	1	1	3	1	1	1	1	9	9	3	5	1	0	2	1	0	0	0	0	0	0	0	0.544434
655	1	1	52	4	2	6	3	2			55	45	45	37	25	70	60	50	67	55	1	1	1	1	4	1	1	11	8	1	1	1	0	2	1	0	0	0	0	0	0	0	1.477257
656	1	2	70	2	2	17	1		1		80	50	65	70	75	80	60	70	65	70	5	4	5	3	1	1	1	16	9	1	3	8	0	2	1	0	0	0	0	0	0	0	1.41519
657	1	1	69	2	2	20	2			1	30	5	50	50	20	1	5	20	10	10	1	1	5	1	1	1	1	11	10	1	1	4	0	2	1	0	0	0	0	0	0	0	0.191447
658	1	1	71	4	2	4	2			2	30	5	20	30	10	10	2	5	10	2	5	1	5	1	1	1	1	22	13	1	3	4	0	2	1	0	0	0	0	0	0	0	0.851259
659	1	2	38	3	2	24	1		2		25	100	75	75	50	75	45	100	45	45	2	2	3	1	1	1	1	13	10	4	1	1	1	2	1	0	0	0	0	0	0	0	0.207122
660	1	2	42	3	1	5	4	2			50	10	20	20	20	10	10	10	10	10	3	3	3	1	3	1	3	18	10	3	2	1	1	2	1	0	0	0	0	0	0	0	0.60387
663	1	2	30	1	3	36	1		1		40	34	40	35	30	57	51	70	49	35	2	2	2	2	1	1	1	15	10	3	3	1	0	2	1	0	0	0	0	0	0	0	0.616015
664	1	1	66	3	2	12	3	3			45	75	60	75	5	50	50	80	75	5	1	1	2	2	2	1	1	12	10	1	3	8	0	2	1	0	0	0	0	0	0	0	0.461864
665	1	2	72	1	2	42	1		1		20	20	10	10	10	20	10	10	10	10	5	1	3	1	1	1	1	6	10	1	5	4	0	2	1	0	0	0	0	0	0	0	0.265129
668	1	1	70	4	1	8	2			1	30	40	50	20	50	25	50	25	20	25	1	1	5	2	1	3	1	14	9	1	4	3	0	2	1	0	0	0	0	0	0	0	0.392575
671	1	2	38	4	2	4	4	3			10	35	25	20	10	10	35	25	20	10	4	1	5	1	4	3	1	1	9	6	1	9	0	2	1	0	0	0	0	0	0	0	0.35307
672	1	2	44	2	2	17	1		2		70	30	60	50	60	70	50	60	80	80	2	2	4	2	2	1	1	8	9	3	2	2	5	2	0	1	0	0	0	0	0	0	0.817537
673	1	2	79	2	3	26	1		2		90	40	95	60	70	95	55	85	60	75	5	1	5	1	5	1	2	8	8	1	3	4	0	2	0	1	0	0	0	0	0	0	0.575235
675	1	2	62	1	2	42	3	1			60	30	60	40	50	60	60	60	50	50	2	4	4	1	1	1	1	17	9	1	1	1	0	2	1	0	0	0	0	0	0	0	1.625581
676	1	2	65	1	2	34	4	3			20	10	20	80	20	50	20	30	80	20	5	1	5	2	5	1	3	12	6	3	3	1	0	2	0	0	0	0	0	0	1	0	1.110447
678	1	2	66	4	2	49	2			2	30	25	75	60	50	50	20	75	50	30	4	1	5	1	3	1	1	18	10	1	3	2	0	2	1	0	0	0	0	0	0	0	0.542918
679	1	1	72	1	2	42	1		1		60	5	20	5	20	20	30	30	20	20	5	4	5	1	1	1	3	15	11	1	3	4	0	2	1	0	0	0	0	0	0	0	0.217406
681	1	1	75	4	3	6	2			2	30	30	50	10	10	30	20	50	30	10	3	4	4	3	1	2	2	14	9	1	3	4	0	2	1	0	0	0	0	0	0	0	1.477257
682	1	2	24	3	2	1	1		2		70	45	60	45	40	55	30	40	30	30	5	4	2	1	1	1	1	6	10	3	2	8	0	2	1	0	0	0	0	0	0	0	0.207122
684	1	2	68	1	1	44	3	2			30	10	20	30	10	30	0	20	40	10	1	1	5	1	4	1	1	18	11	1	3	4	0	2	1	0	0	0	0	0	0	0	0.547609
685	1	1	72	4	2	6	3	3			20	10	20	30	20	30	10	10	30	20	5	1	5	2	1	1	1	21	10	1	3	4	0	2	0	0	0	1	0	0	0	0	2.125357
686	1	2	73	2	2	17	4	3			75	55	55	70	65	75	60	60	65	65	5	4	4	1	1	1	1	17	8	1	3	4	0	2	1	0	0	0	0	0	0	0	1.41519
688	1	1	43	4	3	6	1		1		15	20	40	10	15	25	15	20	5	35	5	4	4	3	5	4	4	20	11	1	3	1	2	2	1	0	0	0	0	0	0	0	1.892024
689	1	1	34	3	3	51	1		1		70	50	85	75	80	85	65	80	75	85	4	2	4	2	4	2	1	22	10	2	3	1	3	2	1	0	0	0	0	0	0	0	0.46941
690	1	2	71	4	1	4	5	1			70	25	75	80	50	45	25	75	80	50	1	1	5	1	1	1	1	17	5	1	3	4	0	2	1	0	0	0	0	0	0	0	2.628991
691	1	2	56	2	3	55	3	3			45	10	35	15	5	30	5	20	10	3	1	1	4	3	1	1	1	9	5	1	3	1	0	3	0	0	0	0	0	0	1	0	0.675072
692	1	2	54	2	1	39	1		1		21	34	48	48	52	39	18	32	46	37	1	1	5	1	1	1	1	6	5	5	3	4	0	2	1	0	0	0	0	0	0	0	1.439336
693	1	2	40	4	1	53	2			1	30	25	30	35	40	40	50	45	45	35	1	1	1	1	1	1	1	12	7	1	3	7	0	2	1	0	0	0	0	0	0	0	0.556678
694	1	2	56	3	3	37	1		1		20	20	20	25	20	20	25	15	30	20	5	4	5	1	2	1	1	3	8	3	1	8	0	2	0	1	0	0	0	0	0	0	0.558648
696	1	2	28	3	2	51	2			1	50	58	60	50	50	50	50	50	50	50	2	1	2	2	2	3	1	19	10	1	3	1	0	2	1	0	0	0	0	0	0	0	0.759233
697	1	2	19	3	2	51	1		2		37	15	25	55	46	24	58	36	92	78	5	3	5	4	4	3	3	12	8	3	1	5	0	2	1	1	0	0	0	0	0	0	0.555631
699	1	2	45	3	1	48	3	3			10	30	10	10	5	5	5	5	10	20	1	1	1	1	1	1	1	6	5	1	1	1	0	2	1	0	0	0	0	0	0	0	4.005471
700	1	1	30	1	2	9	1		1		70	50	38	40	100	80	70	70	70	60	4	1	5	4	1	1	4	7	7	3	1	1	0	2	1	0	0	0	0	0	0	0	0.298243
701	1	2	79	1	2	34	2			2	70	75	80	80	75	65	75	70	70	75	4	1	4	1	3	1	1	13	5	1	1	4	0	2	1	0	0	0	0	0	0	0	1.082192
703	1	2	73	1	2	36	1		1		90	90	80	85	80	90	90	85	90	85	2	1	5	1	1	1	1	21	10	1	3	4	0	2	1	0	0	0	0	0	0	0	1.308912
704	1	1	66	1	2	42	1		1		60	50	60	60	40	60	60	50	50	50	4	3	4	2	1	1	3	4	8	3	5	3	0	2	1	0	0	0	0	0	0	0	0.454628
705	1	1	70	3	2	48	2			1	30	40	20	30	30	20	20	10	20	10	1	1	1	1	5	5	1	15	10	1	3	4	0	2	1	0	0	0	0	0	0	0	0.491232
708	1	2	85	2	1	18	3	2			25	10	15	5	25	10	0	0	0	0	1	4	5	1	4	5	1	5	8	3	4	4	0	2	1	0	0	0	0	0	0	0	0.297084
711	1	2	56	1	2	42	1		2		80	50	40	50	25	40	25	30	35	20	5	5	5	5	2	1	5	18	9	3	3	1	0	2	1	0	0	0	0	0	0	0	1.625581
713	1	1	51	3	2	12	1		2		50	50	50	50	50	50	20	35	25	30	5	4	5	2	1	1	1	20	10	1	3	3	1	2	1	0	0	0	0	0	0	0	1.354193
714	1	2	63	3	2	12	1		2		75	50	80	80	85	90	75	85	85	80	1	1	2	1	1	1	1	6	10	1	5	8	0	2	0	1	0	0	0	0	0	0	0.489979
715	1	1	67	2	2	17	2			2	50	10	30	20	50	80	10	20	25	20	1	1	4	1	1	1	1	13	10	1	5	4	0	2	1	0	0	0	0	0	0	0	0.269067
716	1	2	75	3	2	12	3	1			45	10	40	40	35	60	10	40	30	45	4	4	5	1	1	1	1	14	10	1	4	4	0	2	1	0	0	0	0	0	0	0	0.477511
717	1	1	40	3	3	48	3	2			40	20	60	10	10	20	5	40	5	5	1	1	4	1	1	5	1	8	5	1	2	3	0	2	1	0	0	0	0	0	0	0	3.301398
718	1	1	45	4	3	30	3	2			55	30	55	10	15	15	5	0	5	20	1	1	1	1	2	1	1	20	12	1	5	1	0	2	1	0	0	0	0	0	0	0	0.6243
720	1	2	31	4	3	6	2			2	48	70	50	60	50	90	80	90	80	90	3	3	3	1	2	2	1	20	10	3	2	1	0	2	1	0	0	0	0	0	0	0	2.466968
722	1	2	78	3	2	1	1		2		20	10	20	25	25	30	10	20	35	5	4	1	5	2	1	1	1	7	8	3	5	4	0	2	1	0	0	0	0	0	0	0	0.420704
724	1	1	49	4	3	4	3	1			75	100	75	50	65	65	100	65	65	60	4	3	4	2	3	1	3	8	8	3	2	1	1	2	1	0	0	0	0	0	0	0	0.607127
726	1	2	74	2	2	20	3	2			20	20	20	20	20	0	10	10	10	0	1	1	1	1	5	3	1	12	10	1	3	4	0	2	1	0	0	0	0	0	0	0	0.162044
727	1	2	74	2	2	55	1		2		60	25	50	60	50	30	25	30	25	30	5	1	5	5	1	1	1	8	7	1	3	4	0	2	1	0	0	0	0	0	0	0	0.232555
729	1	1	89	2	1	39	2			1	25	20	40	35	40	15	15	55	25	15	5	1	5	1	5	5	1	8	7	1	3	4	0	2	1	0	0	0	0	0	0	0	0.401038
730	1	2	35	1	3	36	3	3			95	90	100	85	90	85	80	100	100	90	1	1	2	1	1	1	1	1	5	3	1	8	2	2	0	1	0	0	0	0	0	0	3.739386
731	1	1	32	1	1	23	2			1	40	20	60	55	45	25	20	28	15	30	1	2	1	2	2	2	3	10	10	1	3	3	3	2	1	0	0	0	0	0	0	0	0.162676
733	1	1	67	3	1	48	3	3			40	30	50	20	20	40	20	20	20	10	1	1	4	2	3	1	1	17	11	1	3	4	0	2	1	0	0	0	0	0	0	0	1.440301
734	1	2	21	2	1	26	5	3			70	80	70	100	80	70	80	50	80	80	1	1	1	1	1	1	1	3	8	4	1	1	0	2	1	0	0	0	0	0	0	0	0.70179
735	1	2	25	1	3	9	3	3			99	100	100	90	100	100	50	50	90	90	1	3	3	3	3	1	1	5	1	3	1	2	0	2	1	0	0	0	0	0	0	0	0.956153
736	1	2	73	1	2	44	3	3			75	70	50	20	35	35	75	50	75	35	2	1	5	1	1	1	1	12	9	1	4	4	0	2	1	0	0	0	0	0	0	0	0.34435
737	1	1	52	3	2	12	4	3			100	75	75	75	75	100	75	75	75	75	1	1	5	1	1	1	1	8	11	1	5	8	0	2	0	0	0	0	0	1	0	0	0.473923
739	1	2	66	3	1	13	1		1		70	100	90	90	80	80	90	90	90	90	1	1	5	1	1	1	1	16	5	3	1	4	0	2	1	0	0	0	0	0	0	0	3.801221
740	1	1	28	4	3	53	2			2	100	100	100	100	50	100	100	100	100	50	1	1	2	1	1	1	1	5	10	3	1	1	0	2	1	0	0	0	0	0	0	0	0.157097
741	1	2	71	1	3	25	1		1		40	50	60	75	60	50	50	40	50	60	1	1	1	1	1	1	1	17	11	3	4	1	0	2	1	0	0	0	0	0	0	0	0.547609
744	1	2	70	2	2	39	1		2		40	25	30	45	15	50	45	25	50	25	2	1	5	1	2	1	1	9	5	1	3	4	0	2	1	0	0	0	0	0	0	0	1.439336
746	1	2	35	3	1	51	1		1		60	50	60	40	50	50	60	40	60	50	3	3	3	1	1	1	2	16	9	3	3	1	2	2	1	0	0	0	0	0	0	0	1.587667
747	1	2	81	3	2	37	1		2		70	30	56	70	40	70	40	50	50	50	5	5	5	5	1	1	1	13	13	5	5	4	0	2	1	0	0	0	0	0	0	0	0.260352
748	1	2	57	4	1	16	1		2		75	25	50	75	70	50	35	45	50	50	4	3	4	1	1	1	1	6	10	4	5	2	0	2	0	0	0	0	0	1	0	0	0.284329
749	1	1	68	3	2	12	3	1			40	0	15	20	25	50	30	25	40	30	5	2	5	2	2	1	1	7	9	2	3	4	0	2	1	0	0	0	0	0	0	0	0.965825
753	1	2	28	3	2	12	2			1	75	40	20	65	50	80	20	15	70	45	1	1	1	1	4	1	1	11	8	3	2	7	1	2	1	0	0	0	0	0	0	0	0.899964
756	1	2	80	3	3	1	1		1		50	50	50	20	30	10	30	20	20	20	1	5	5	4	1	1	2	9	11	1	3	4	0	2	1	0	0	0	0	0	0	0	0.229472
759	1	1	35	2	3	17	1		1		30	40	40	30	40	30	60	60	30	65	5	5	5	4	1	1	3	5	6	3	1	8	0	1	0	0	0	0	0	1	0	0	8.494562
760	1	1	53	4	2	6	3	3			15	20	45	20	15	10	20	35	10	10	1	1	1	1	3	3	1	23	11	1	3	1	0	2	0	0	0	1	0	0	0	0	2.125357
763	1	2	24	2	2	39	3	1			90	65	71	25	75	45	32	39	12	32	1	1	1	1	1	1	1	11	5	4	1	8	0	2	1	0	0	0	0	0	0	0	3.179754
764	1	1	54	2	1	39	2			1	23	20	35	20	15	7	8	15	15	10	4	3	2	1	5	2	1	9	10	1	1	3	0	2	1	0	0	0	0	0	0	0	0.191779
765	1	2	63	1	2	36	4	3			28	70	85	45	89	40	85	98	80	99	1	1	3	1	1	1	1	11	8	3	5	4	4	2	1	0	0	0	0	0	0	0	0.93353
768	1	1	78	1	2	34	2			1	20	20	35	20	20	15	25	10	20	20	1	1	2	2	4	1	1	5	5	1	3	4	0	2	1	0	0	0	0	0	0	0	0.94869
769	1	2	66	3	1	1	4	3			82	36	46	24	37	83	21	56	28	38	1	1	1	5	1	1	1	4	8	1	4	8	0	2	1	0	0	0	0	0	0	0	0.420704
771	1	2	54	4	2	4	2			1	30	10	20	15	20	45	35	40	35	40	4	4	4	1	4	5	4	12	10	1	2	4	1	2	1	0	0	0	0	0	0	0	0.151568
772	1	1	42	1	2	25	1		2		88	89	70	78	60	65	76	56	76	65	3	4	4	4	3	2	3	20	10	1	3	1	1	2	1	0	0	0	0	0	0	0	0.474287
773	1	2	62	4	2	6	1		2		50	65	50	65	65	50	65	50	63	65	5	4	5	1	3	1	1	9	6	5	5	1	0	1	0	0	0	0	0	1	0	0	12.61252
775	1	1	39	3	3	24	1		1		20	20	10	30	20	30	20	20	20	10	2	4	4	5	2	5	3	20	11	1	3	1	2	2	1	0	0	0	0	0	0	0	0.742065
776	1	1	72	2	2	26	1		1		20	10	10	30	30	10	20	20	10	40	4	3	5	1	1	1	1	10	11	1	3	4	0	2	1	0	0	0	0	0	0	0	0.343815
778	1	2	75	4	1	6	2			2	95	50	90	90	75	97	80	89	92	90	1	1	5	1	1	1	1	18	10	1	4	4	0	2	1	0	0	0	0	0	0	0	2.159789
779	1	1	74	4	2	6	2			2	70	40	66	30	40	90	66	70	66	70	2	1	5	1	5	1	1	20	10	1	3	4	0	4	0	0	0	0	0	0	0	1	2.125357
780	1	1	66	1	2	42	1		2		60	50	80	70	70	70	50	60	60	70	3	4	5	2	2	2	2	17	5	1	3	4	0	2	1	0	0	0	0	0	0	0	3.770978
781	1	2	47	1	1	36	1		1		55	25	35	20	25	60	25	65	40	45	4	4	5	1	1	1	2	7	10	1	5	1	0	2	1	0	0	0	0	0	0	0	0.44642
783	1	1	46	1	2	34	1		1		25	10	30	10	40	45	20	65	20	30	2	5	5	4	1	1	2	12	10	1	5	1	0	2	1	0	0	0	0	0	0	0	0.160365
784	1	1	62	3	2	12	2			1	66	0	50	40	50	30	44	40	49	50	1	1	3	1	1	5	1	5	6	1	5	4	0	2	1	0	0	0	0	0	0	0	2.732305
785	1	2	71	2	3	29	1		2		55	90	75	80	20	85	90	75	80	20	1	1	5	1	1	1	1	3	5	3	1	4	0	2	1	0	0	0	0	0	0	0	0.805089
787	1	1	29	4	2	8	3	1			25	25	0	25	25	25	0	0	25	50	5	3	5	2	1	2	3	18	10	1	3	1	0	2	1	0	0	0	0	0	0	0	0.654001
791	1	2	39	3	1	37	1		2		10	10	20	50	40	10	10	20	40	20	3	1	4	1	3	2	2	8	5	3	1	7	1	2	1	0	0	0	0	0	0	0	1.67229
792	1	1	53	3	2	45	1		1		25	10	25	15	25	15	25	25	20	20	5	4	5	4	1	1	3	7	13	1	5	4	1	2	0	1	0	0	0	0	0	0	0.390785
793	1	1	47	1	3	34	5	3			50	25	15	40	50	25	40	20	35	30	3	2	4	1	2	1	2	11	6	3	1	1	0	2	0	1	0	0	0	0	0	0	0.97346
795	1	1	37	4	3	6	1		2		40	50	40	80	80	30	80	30	70	70	5	4	5	3	4	2	2	8	8	1	3	1	1	2	1	0	0	0	0	0	0	0	1.349412
796	1	2	72	2	2	55	2			2	25	25	25	25	0	25	25	25	25	0	2	1	2	1	2	1	1	12	5	1	3	4	0	2	1	0	0	0	0	0	0	0	0.657894
797	1	2	21	3	3	37	1		2		0	58	100	50	0	0	56	0	80	100	1	4	3	2	3	5	3	3	5	4	1	2	0	2	1	0	0	0	0	0	0	0	1.67229
802	1	2	62	4	2	53	1		1		75	75	50	50	75	75	75	60	50	75	4	1	4	1	1	1	1	19	9	1	3	1	0	2	1	0	0	0	0	0	0	0	1.004317
806	1	2	67	1	2	36	3	3			50	50	50	40	40	50	50	50	40	40	1	1	5	1	1	1	1	20	10	1	3	7	0	2	1	0	0	0	0	0	0	0	1.308912
810	1	2	76	4	1	53	1		2		60	20	50	40	50	80	50	70	60	70	3	3	5	2	2	1	1	15	7	1	5	4	0	2	1	0	0	0	0	0	0	0	0.342534
811	1	2	53	1	2	42	1		1		40	45	40	40	55	35	40	35	35	51	1	1	5	1	1	1	1	10	9	1	3	1	1	2	1	0	0	0	0	0	0	0	0.554424
812	1	2	59	1	1	25	3	3			20	0	5	50	25	20	0	20	30	30	1	1	5	1	1	1	1	15	5	3	4	8	0	2	1	0	0	0	0	0	0	0	0.93318
814	1	2	52	3	3	13	2			2	10	10	10	10	18	15	10	15	15	15	1	2	4	1	2	1	1	5	9	3	5	8	0	2	1	0	0	0	0	0	0	0	0.458274
816	1	1	76	1	2	42	2			1	50	50	50	50	40	50	50	50	50	40	1	1	5	1	1	1	1	21	11	1	3	4	0	2	1	0	0	0	0	0	0	0	0.637439
817	1	2	24	3	3	48	1		2		45	50	30	60	40	45	47	35	40	50	2	2	2	1	2	2	2	18	10	1	1	5	0	3	0	0	0	0	0	0	1	0	1.542332
819	1	1	35	1	3	9	1		1		35	10	30	15	17	60	50	40	25	50	4	4	4	3	2	1	1	20	12	1	3	1	0	2	1	0	0	0	0	0	0	0	0.474287
820	1	2	51	2	2	17	1		1		5	5	40	25	25	10	20	10	35	25	5	4	5	1	2	1	1	19	10	3	1	1	0	2	0	1	0	0	0	0	0	0	0.694423
821	1	2	70	2	3	29	1		2		90	50	90	85	90	85	50	75	75	75	5	2	2	1	2	1	1	8	8	1	4	4	0	4	0	0	0	0	0	0	0	1	0.45361
823	1	2	68	1	2	44	1		2		30	5	30	30	5	40	5	30	10	15	4	1	5	1	4	1	1	8	9	3	4	4	0	4	0	0	0	0	0	0	0	1	0.52578
824	1	1	78	1	1	36	2			1	60	30	35	30	15	75	50	70	40	50	3	3	4	1	3	1	1	9	5	1	3	4	0	2	1	0	0	0	0	0	0	0	2.361317
825	1	2	23	1	3	36	4	1			50	55	65	45	45	80	65	65	60	70	5	5	5	2	2	1	4	17	10	4	1	1	0	2	1	0	0	0	0	0	0	0	1.806166
826	1	2	50	2	2	26	1		2		20	10	20	20	30	20	10	20	20	30	5	1	5	1	4	1	1	19	10	1	3	7	1	1	1	0	0	0	0	0	0	0	2.21708
828	1	1	82	3	2	12	1		1		25	10	15	25	25	10	45	20	15	10	5	5	5	1	1	1	1	21	11	1	3	4	0	2	1	0	0	0	0	0	0	0	1.354193
832	1	2	66	1	1	42	2			1	20	20	25	20	5	20	20	25	20	5	1	1	1	1	1	2	1	20	7	1	3	3	0	2	1	0	0	0	0	0	0	0	1.625581
834	1	2	91	1	2	34	1		2		30	0	50	0	50	40	50	20	50	70	5	1	4	1	1	1	1	15	5	1	3	4	0	2	1	0	0	0	0	0	0	0	1.082192
838	1	2	60	4	3	56	2			2	50	40	60	60	30	50	40	55	75	35	2	1	4	1	1	1	1	7	8	1	5	4	0	2	1	0	0	0	0	0	0	0	0.3414
839	1	1	79	2	2	17	3	3			65	40	50	50	50	65	40	50	50	50	1	1	2	1	2	1	1	12	8	1	4	4	0	2	1	0	0	0	0	0	0	0	0.562659
840	1	1	67	2	3	17	1		1		65	50	55	55	35	75	75	75	70	50	1	5	5	2	1	1	2	10	8	3	1	1	0	2	1	0	0	0	0	0	0	0	0.562659
843	1	2	29	1	2	25	2			2	25	10	25	15	25	10	5	10	5	10	5	3	5	2	5	3	2	8	5	3	3	2	2	2	1	0	0	0	0	0	0	0	0.956153
844	1	2	70	3	2	45	3	2			40	10	50	10	10	10	10	10	10	10	1	5	3	3	3	5	1	14	8	1	3	4	0	2	1	0	0	0	0	0	0	0	0.420704
846	1	1	46	4	3	15	1		2		60	50	70	50	50	80	50	50	50	50	4	2	4	2	3	3	3	8	5	4	1	1	0	2	0	0	0	0	1	0	0	0	1.624396
847	1	2	60	3	3	48	3	3			30	50	35	10	10	10	50	40	40	50	1	1	4	1	1	1	1	14	5	3	4	1	0	2	1	0	0	0	0	0	0	0	4.005471
850	1	1	29	3	1	48	3	1			0	0	0	50	50	25	10	10	25	25	3	2	2	3	4	4	3	13	6	4	1	8	0	3	0	1	0	0	0	0	0	0	3.387597
851	1	2	53	3	1	47	2			1	5	25	30	30	10	2	5	3	30	60	1	2	4	1	1	1	1	3	5	3	5	7	1	2	1	0	0	0	0	0	0	0	1.140098
854	1	1	63	4	1	53	3	3			25	5	10	40	10	20	20	30	20	10	1	1	1	1	5	1	3	23	11	1	3	9	0	3	0	0	0	0	0	0	1	0	0.637649
856	1	2	54	2	2	17	1		2		40	5	50	10	10	20	5	5	20	6	1	1	5	5	3	1	1	9	7	2	1	1	0	2	1	0	0	0	0	0	0	0	0.482668
857	1	2	70	4	1	41	1		2		75	65	35	35	65	25	25	25	25	35	4	1	5	1	4	1	1	12	9	3	5	4	0	2	1	0	0	0	0	0	0	0	0.3414
859	1	2	22	4	1	6	1		2		20	20	20	20	20	10	20	20	20	30	2	2	2	1	1	2	2	6	7	3	2	2	2	1	1	0	0	0	0	0	0	0	4.96283
862	1	2	82	3	1	54	2			1	40	60	25	50	25	20	25	20	35	25	1	1	1	1	1	3	1	4	6	5	4	4	0	2	1	0	0	0	0	0	0	0	1.140098
863	1	2	59	3	2	21	1		2		10	20	0	50	5	5	0	5	80	10	5	1	5	4	4	1	1	15	8	1	3	8	0	2	1	0	0	0	0	0	0	0	0.420704
864	1	2	53	3	1	47	3	2			10	10	10	25	50	25	10	25	10	40	2	2	1	1	2	1	1	5	5	3	4	8	0	2	1	0	0	0	0	0	0	0	1.140098
865	1	1	40	4	3	4	3	2			50	20	50	20	20	20	20	20	20	20	1	1	1	1	1	1	1	13	10	1	5	1	2	1	0	0	0	0	0	1	0	0	0.629373
866	1	2	72	4	2	6	1		2		30	0	25	25	40	25	0	25	25	25	1	1	5	1	1	1	1	14	7	6	3	4	0	2	1	0	0	0	0	0	0	0	1.540384
868	1	2	66	4	2	53	3	1			65	65	85	85	85	80	90	98	98	98	5	5	5	5	3	2	5	10	10	2	1	3	0	2	1	0	0	0	0	0	0	0	0.163802
870	1	2	34	3	2	24	1		1		50	90	50	90	90	75	90	70	9	90	2	3	2	4	1	1	4	14	8	1	3	7	2	2	1	0	0	0	0	0	0	0	0.379728
871	1	1	77	3	2	1	2			1	20	20	20	25	5	5	10	10	15	5	1	1	1	1	5	5	1	12	10	1	3	4	0	2	1	0	0	0	0	0	0	0	0.255937
873	1	2	67	4	3	4	2			1	20	50	45	60	20	20	55	45	60	20	1	1	1	1	1	1	1	14	8	3	3	4	0	2	1	0	0	0	0	0	0	0	0.316951
874	1	1	70	4	1	8	2			1	20	50	50	40	40	20	50	50	40	40	1	1	3	4	5	4	1	14	6	1	3	4	0	2	1	0	0	0	0	0	0	0	1.063868
875	1	2	97	3	2	13	3	1			47	88	45	57	96	59	100	76	100	89	5	4	5	1	4	1	1	18	5	4	5	4	0	2	1	0	0	0	0	0	0	0	3.801221
876	1	2	74	2	1	39	2			1	50	80	75	60	90	60	40	50	60	75	5	1	5	1	5	1	1	21	5	1	3	4	0	2	1	0	0	0	0	0	0	0	4.220159
879	1	1	21	3	3	24	3	3			40	10	20	10	20	10	20	10	40	20	4	3	2	2	3	3	3	7	5	2	1	1	0	2	0	1	0	0	0	0	0	0	1.930815
880	1	2	71	2	3	26	1		2		75	50	75	60	60	75	50	85	25	75	1	1	4	1	1	1	1	9	9	1	3	4	0	2	1	0	0	0	0	0	0	0	0.560598
881	1	1	33	1	2	36	2			1	35	0	25	15	25	35	0	25	15	25	2	3	3	1	5	2	1	11	10	3	1	1	0	2	1	0	0	0	0	0	0	0	0.312206
882	1	1	68	3	2	54	3	2			40	25	20	25	10	5	10	10	5	5	2	1	2	3	5	4	1	7	10	1	3	4	0	2	1	0	0	0	0	0	0	0	0.255937
884	1	2	48	1	2	25	5	3			50	95	75	100	95	95	95	75	100	95	2	1	5	1	4	1	1	17	10	3	3	1	0	3	1	0	0	0	0	0	0	0	0.547609
886	1	1	72	2	2	17	3	2			10	25	25	60	10	10	25	25	25	10	1	1	1	2	4	5	1	21	11	1	4	1	0	2	1	0	0	0	0	0	0	0	0.78891
887	1	1	73	4	1	41	3	3			10	20	10	65	35	25	40	30	55	40	2	1	2	1	5	5	1	19	9	5	1	4	0	2	1	0	0	0	0	0	0	0	1.144563
889	1	1	64	3	2	48	2			1	20	40	50	50	0	20	20	40	20	0	1	1	5	1	1	1	1	1	7	1	5	4	0	2	1	0	0	0	0	0	0	0	1.027238
890	1	1	44	1	2	42	3	1			65	50	25	50	15	50	50	50	50	50	2	1	2	1	1	1	1	18	9	3	1	1	2	2	1	0	0	0	0	0	0	0	2.228889
891	1	2	71	2	3	18	2			1	15	15	15	10	10	20	10	10	10	10	1	2	4	1	3	4	1	5	7	1	5	2	0	4	0	0	0	0	0	0	0	1	0.45361
892	1	1	46	1	2	34	3	3			50	55	70	65	50	50	60	55	75	35	3	3	3	3	3	3	3	21	13	1	2	1	0	2	1	0	0	0	0	0	0	0	0.470192
893	1	2	63	3	1	13	3	3			20	10	10	20	10	10	10	10	10	10	1	1	3	1	5	1	1	19	10	1	3	1	0	2	1	0	0	0	0	0	0	0	0.642551
896	1	2	71	3	3	12	3	2			75	50	60	60	20	65	50	65	65	15	3	2	5	2	5	5	4	20	10	1	3	4	0	2	1	0	0	0	0	0	0	0	1.40007
897	1	1	57	4	3	6	2			1	50	20	10	10	10	10	20	10	10	30	1	1	5	1	1	1	1	5	5	3	1	4	0	1	1	0	0	0	0	0	0	0	11.787862
900	1	1	43	4	3	49	5	2			10	10	20	25	35	15	10	25	25	15	3	3	3	3	3	3	3	1	11	4	1	3	0	1	1	0	0	0	0	0	0	0	0.345618
904	1	1	18	4	2	53	3	3			60	50	40	50	50	90	60	60	60	60	1	1	1	1	1	1	1	4	4	4	1	5	0	2	0	0	1	0	0	0	0	0	0.953624
905	1	2	70	2	2	29	4	2			70	75	25	70	40	70	75	75	6	60	1	1	5	1	1	1	1	6	9	3	1	4	0	2	1	0	0	0	0	0	0	0	0.297084
906	1	2	54	1	1	42	2			1	40	20	25	20	20	25	15	25	20	20	2	1	2	1	2	2	1	18	11	1	3	1	0	2	1	0	0	0	0	0	0	0	0.777364
908	1	1	33	3	3	13	1		1		10	20	30	20	20	20	20	20	20	20	3	4	2	2	3	4	3	11	10	1	1	1	0	2	0	1	0	0	0	0	0	0	0.210682
909	1	2	70	4	2	4	1		2		86	90	80	80	65	75	60	55	80	75	5	2	5	4	1	1	2	12	11	1	4	4	0	2	1	0	0	0	0	0	0	0	0.151568
910	1	1	36	1	3	36	3	3			50	40	68	42	38	52	50	37	31	42	1	2	2	5	1	3	3	23	11	3	3	1	0	2	1	0	0	0	0	0	0	0	0.915393
912	1	1	29	2	2	26	1		2		50	28	50	50	50	50	25	25	5	50	3	3	2	4	4	2	3	19	10	1	3	1	0	2	0	1	0	0	0	0	0	0	0.926529
914	1	1	59	3	3	48	2			1	60	50	90	70	50	60	50	70	60	50	1	1	2	1	2	1	1	14	5	3	3	8	0	2	1	0	0	0	0	0	0	0	2.906044
915	1	2	89	4	2	41	1		1		100	100	80	100	100	80	100	80	100	100	1	1	5	1	1	1	1	4	13	3	4	4	0	2	1	0	0	0	0	0	0	0	0.186216
916	1	2	33	2	2	17	3	2			25	5	20	20	20	50	20	30	25	25	1	1	1	1	1	1	1	18	10	1	2	1	0	1	1	0	0	0	0	0	0	0	3.150966
918	1	2	76	4	3	8	2			1	10	20	10	20	5	40	20	10	20	10	2	1	2	4	5	5	2	3	5	3	5	4	0	2	1	0	0	0	0	0	0	0	0.925186
919	1	2	72	4	2	53	2			1	25	50	90	40	30	60	50	90	75	60	3	1	5	1	5	4	1	17	10	1	3	4	0	2	1	0	0	0	0	0	0	0	0.480271
920	1	2	24	3	2	12	1		2		60	40	30	30	30	60	40	30	30	30	3	4	3	2	1	1	2	14	10	4	1	1	0	2	0	0	0	1	1	0	0	0	0.441606
922	1	2	68	1	2	34	2			1	40	25	15	45	60	40	15	40	35	50	1	1	4	1	1	1	1	19	11	1	1	1	0	2	1	0	0	0	0	0	0	0	0.536359
923	1	1	74	3	2	13	1		1		60	70	60	45	65	60	40	45	50	35	5	5	5	1	1	1	1	9	8	1	3	4	0	2	0	1	0	0	0	0	0	0	0.928303
924	1	2	80	3	2	12	1		1		95	85	95	100	100	100	85	95	100	90	3	2	4	3	1	1	1	18	11	1	3	4	0	2	1	0	0	0	0	0	0	0	1.40007
927	1	1	70	1	2	9	2			1	75	25	25	30	25	75	60	60	60	60	1	4	1	1	1	1	1	20	11	1	3	8	0	2	1	0	0	0	0	0	0	0	0.608719
929	1	1	25	1	1	42	1		1		80	25	50	59	10	75	50	10	60	40	3	4	3	1	2	1	1	12	8	3	1	8	1	1	1	0	0	0	0	0	0	0	2.144224
932	1	1	65	3	2	12	2			1	25	5	25	25	10	15	0	25	5	0	1	1	1	1	1	1	1	5	8	3	5	4	0	2	1	0	0	0	0	0	0	0	0.965825
934	1	2	60	2	1	46	1		2		15	20	50	40	50	10	50	65	35	35	1	1	1	5	1	1	1	4	10	3	1	2	0	2	1	0	0	0	0	0	0	0	0.162044
935	1	2	70	3	1	21	1		2		75	50	100	75	50	50	50	50	50	50	1	1	5	1	2	1	1	14	5	1	3	4	0	2	1	0	0	0	0	0	0	0	1.140098
937	1	2	34	4	2	4	2			2	70	55	40	50	60	40	50	60	80	60	3	3	4	4	4	3	3	8	7	1	1	1	3	2	1	0	0	0	0	0	0	0	0.35307
938	1	2	61	2	1	55	2			1	25	50	33	33	33	25	50	33	33	33	1	1	5	1	1	4	1	11	7	5	3	3	0	2	1	0	0	0	0	0	0	0	0.232555
941	1	2	57	4	2	53	2			1	85	40	50	80	50	75	75	75	75	75	4	3	3	5	1	1	1	10	8	3	5	3	0	2	1	0	0	0	0	0	0	0	0.342534
943	1	2	50	2	2	39	2			1	30	5	10	5	1	25	5	15	5	1	4	3	5	2	3	3	2	19	10	1	3	1	0	2	1	0	0	0	0	0	0	0	0.713368
944	1	1	44	2	3	55	1		2		10	30	10	40	10	20	20	10	40	10	4	5	4	5	3	5	3	21	11	1	3	1	2	2	1	0	0	0	0	0	0	0	0.67162
945	1	1	63	3	2	24	2			1	0	0	10	10	10	60	60	65	55	50	1	1	1	1	1	1	1	13	6	1	3	1	0	2	1	0	0	0	0	0	0	0	1.271585
946	1	1	34	3	2	48	3	3			10	60	90	70	68	12	60	70	90	80	4	5	1	4	4	1	2	19	10	1	3	1	2	2	1	0	0	0	0	0	0	0	1.636248
948	1	2	68	4	2	4	3	1			10	0	10	10	10	10	10	10	10	10	2	1	5	2	1	1	1	19	10	1	3	4	0	2	1	0	0	0	0	0	0	0	0.4444
950	1	2	18	1	1	25	3	2			100	0	70	70	15	100	0	70	70	15	4	4	2	1	4	1	3	4	5	4	1	1	0	2	1	0	0	0	0	0	0	0	0.956153
951	1	2	28	3	2	12	2			1	60	50	90	40	80	50	60	60	60	50	1	1	1	1	4	1	1	12	9	6	3	9	0	3	0	0	0	0	0	0	1	0	0.923462
953	1	1	54	2	1	39	2			1	50	0	0	0	50	40	10	10	10	30	1	1	1	1	1	1	1	14	10	1	1	1	0	2	1	0	0	0	0	0	0	0	0.191779
955	1	1	33	2	2	39	2			2	10	20	10	20	40	10	20	20	20	30	5	4	5	2	4	1	4	20	10	1	3	1	3	2	1	0	0	0	0	0	0	0	0.939204
956	1	1	80	3	2	21	2			1	10	50	20	20	0	10	50	20	20	0	1	4	4	2	5	3	1	5	8	1	3	4	0	2	1	0	0	0	0	0	0	0	0.469224
958	1	1	72	3	2	45	1		2		40	10	15	20	35	15	5	15	10	15	5	1	5	2	1	1	1	4	10	5	5	4	0	2	0	1	0	0	0	0	0	0	0.390785
959	1	1	38	3	2	51	1		2		10	50	30	20	20	30	20	30	20	20	3	2	2	2	3	2	2	17	10	1	3	1	2	2	1	0	0	0	0	0	0	0	0.46941
960	1	2	67	3	2	10	1		1		65	60	60	95	100	65	65	50	80	85	4	4	5	2	1	1	1	9	9	1	4	2	0	2	1	0	0	0	0	0	0	0	0.420704
961	1	1	48	4	2	6	2			1	20	40	40	40	40	19	40	40	40	40	5	1	3	1	4	1	1	21	6	1	3	1	5	2	1	0	0	0	0	0	0	0	12.253311
963	1	2	50	2	2	29	3	1			15	10	20	20	40	10	10	10	15	10	1	1	5	1	1	1	1	15	8	1	3	2	0	2	1	0	0	0	0	0	0	0	0.297084
964	1	1	35	3	2	12	1		2		0	20	10	30	20	10	20	20	20	30	5	1	2	3	1	1	2	19	9	1	3	1	1	2	0	1	0	0	0	0	0	0	2.401385
965	1	1	59	2	1	19	1		2		65	50	80	50	40	15	15	40	25	5	1	1	5	1	4	1	1	15	8	1	3	1	0	2	1	0	0	0	0	0	0	0	0.350989
966	1	1	42	1	3	34	1		2		15	25	40	25	60	40	15	30	35	50	4	4	5	1	5	1	3	15	10	1	3	1	3	2	1	0	0	0	0	0	0	0	0.288382
967	1	2	79	3	2	37	2			1	10	60	10	20	0	10	50	20	20	0	1	1	5	1	5	1	1	12	5	1	3	4	0	3	1	0	0	0	0	0	0	0	1.540195
969	1	2	76	1	2	34	2			1	20	10	25	25	10	10	10	20	25	10	2	2	2	1	3	2	1	20	12	1	4	4	0	2	1	0	0	0	0	0	0	0	0.536359
972	1	1	80	3	2	12	3	1			78	75	69	85	73	87	80	85	80	75	4	1	5	1	1	1	1	9	9	1	3	4	0	2	1	0	0	0	0	0	0	0	0.965825
974	1	2	79	1	2	34	3	2			70	50	50	60	50	70	40	50	50	60	1	3	4	1	1	1	1	18	10	1	3	4	0	2	1	0	0	0	0	0	0	0	0.536359
976	1	2	32	2	1	26	4	3			25	25	0	25	25	20	20	35	20	20	1	2	1	1	1	1	1	1	6	1	5	8	0	2	1	0	0	0	0	0	0	0	1.985356
977	1	2	38	1	2	42	1		2		20	25	30	50	15	10	0	49	45	15	2	1	2	1	2	1	1	18	10	1	1	1	0	2	1	0	0	0	0	0	0	0	0.619241
978	1	2	73	2	3	27	1		1		50	60	100	80	70	75	55	70	85	60	5	1	5	1	1	1	1	18	5	1	3	4	0	2	1	0	0	0	0	0	0	0	2.347258
980	1	2	66	2	2	19	3	3			30	10	20	20	20	40	10	20	20	10	2	1	5	1	1	1	1	12	8	1	3	4	0	2	1	0	0	0	0	0	0	0	0.297084
981	1	2	51	1	3	25	4	1			100	100	100	50	75	100	100	100	50	75	2	2	2	2	4	1	2	18	10	3	3	8	0	2	1	0	0	0	0	0	0	0	0.547609
983	1	1	59	2	2	17	2			2	33	23	43	17	7	33	23	17	37	27	1	1	1	1	1	4	1	20	10	1	1	4	0	2	1	0	0	0	0	0	0	0	0.78891
984	1	2	73	3	1	13	2			1	25	15	30	35	15	15	10	25	25	10	1	1	1	1	2	1	1	10	7	5	5	4	0	2	1	0	0	0	0	0	0	0	0.458274
985	1	1	53	4	3	6	2			1	75	100	100	100	100	45	34	60	45	75	1	1	4	1	5	1	1	11	9	3	3	1	1	2	1	0	0	0	0	0	0	0	1.477257
986	1	2	24	2	2	26	5	1			50	50	55	70	45	50	50	50	60	55	2	2	2	2	2	2	2	20	10	4	1	2	0	2	0	0	0	1	0	0	0	0	1.009679
990	1	1	34	1	3	34	1		1		15	13	20	16	17	76	56	76	46	90	2	1	3	4	3	3	4	20	10	1	3	1	2	2	1	0	0	0	0	0	0	0	0.84554
995	1	2	71	3	2	12	3	3			89	50	80	50	90	85	60	85	80	90	1	1	3	2	1	1	1	4	8	3	5	4	0	2	1	0	0	0	0	0	0	0	0.998545
996	1	2	38	2	2	17	1		2		40	60	50	60	50	30	40	40	50	50	4	3	4	3	1	1	3	20	11	1	2	3	0	2	0	0	0	1	0	0	0	0	1.146276
997	1	1	46	1	3	36	1		2		10	20	15	25	20	10	10	20	30	30	4	4	2	4	5	3	3	21	11	1	3	1	2	2	1	0	0	0	0	0	0	0	1.170322
998	1	2	32	4	1	6	1		1		50	50	0	0	0	50	0	0	0	50	1	1	1	1	1	1	1	16	10	1	3	1	0	2	1	0	0	0	0	0	0	0	2.466968
999	1	1	65	2	2	39	2			2	71	20	88	67	33	59	11	71	45	17	1	1	4	1	1	1	1	17	10	1	3	4	0	2	1	0	0	0	0	0	0	0	0.5623
1000	1	1	28	1	2	33	1		2		80	40	65	50	60	45	20	40	30	80	2	5	2	4	1	1	1	10	9	1	2	6	0	1	1	0	0	0	0	0	0	0	0.459522
1001	1	2	39	3	2	48	4	3			50	0	0	0	50	25	25	10	15	25	1	1	2	1	1	1	1	7	8	3	2	2	4	2	1	0	0	0	0	0	0	0	1.072018
1002	1	2	74	1	1	42	1		2		60	50	60	40	40	60	40	50	40	35	5	1	5	1	1	1	1	18	11	1	3	4	0	4	0	0	0	0	0	0	0	1	0.79766
1004	1	1	49	2	2	31	2			2	40	65	80	70	40	60	55	70	75	35	4	1	4	1	2	1	1	8	10	3	3	1	0	2	1	0	0	0	0	0	0	0	0.191447
1005	1	2	45	3	2	47	3	2			60	40	40	60	40	30	25	40	30	25	1	2	4	2	1	1	1	21	11	1	3	1	2	2	1	0	0	0	0	0	0	0	0.669033
1008	1	1	30	3	2	28	1		1		50	25	30	30	40	20	10	10	10	10	2	1	1	1	1	1	1	10	10	3	2	3	2	2	1	0	0	0	0	0	0	0	0.254522
1009	1	2	20	4	3	32	4	3			40	30	50	50	80	30	20	50	30	40	1	1	1	1	1	1	1	10	3	3	1	5	0	1	0	0	1	0	0	0	0	0	2.01179
1010	1	2	42	1	1	36	2			1	20	65	20	40	30	30	40	15	20	20	4	1	4	2	4	4	1	18	10	1	3	8	2	2	1	0	0	0	0	0	0	0	1.806166
1012	1	2	62	4	2	32	1		1		50	10	20	10	20	50	10	15	20	5	1	1	5	1	1	1	1	8	8	3	3	8	0	2	1	0	0	0	0	0	0	0	0.3414
1013	1	2	31	2	2	29	2			2	50	20	10	10	10	15	0	0	0	15	3	4	4	4	2	1	3	13	10	1	3	1	2	2	1	0	0	0	0	0	0	0	0.180262
1018	1	2	38	4	1	6	3	2			5	50	15	25	5	25	50	25	30	70	2	1	1	1	1	2	1	7	8	3	1	8	2	2	1	0	0	0	0	0	0	0	1.759468
1019	1	1	46	1	2	33	1		1		40	85	90	35	50	40	80	80	40	40	5	5	5	1	1	1	1	9	7	1	1	1	0	2	1	0	0	0	0	0	0	0	0.382778
1021	1	1	67	1	2	50	2			1	35	25	10	3	1	10	25	5	5	2	1	1	2	1	2	2	1	3	8	3	3	4	0	2	1	0	0	0	0	0	0	0	0.382778
1022	1	2	41	2	2	55	1		1		50	40	50	40	40	40	40	40	40	50	5	4	4	1	1	1	3	18	11	1	3	7	3	2	1	0	0	0	0	0	0	0	0.355557
1027	1	1	41	1	3	36	2			2	66	79	82	90	75	79	88	83	90	85	4	4	4	1	2	2	1	18	10	1	3	1	2	2	1	0	0	0	0	0	0	0	0.915393
1033	1	1	52	3	2	5	3	2			15	25	30	10	20	10	15	60	10	5	1	1	4	1	4	3	1	16	10	1	3	1	0	2	1	0	1	0	0	0	0	0	1.139344
1037	1	1	45	2	2	39	2			2	20	30	10	20	20	20	20	20	20	20	1	2	4	4	2	1	1	13	10	2	3	1	0	2	1	0	0	0	0	0	0	0	0.191779
1041	1	2	71	3	2	13	2			2	0	50	0	50	0	0	50	0	50	0	1	1	1	4	5	5	1	11	5	1	3	2	0	2	1	0	0	0	0	0	0	0	1.296452
1045	1	2	62	4	2	53	1		1		65	60	60	60	60	75	60	75	65	70	4	5	4	5	1	1	1	22	11	1	3	4	0	2	1	0	0	0	0	0	0	0	0.480271
1053	1	2	81	2	2	17	2			2	50	40	60	30	50	40	50	80	80	60	1	1	5	1	2	1	1	8	8	1	5	4	0	2	1	0	0	0	0	0	0	0	0.482668
1054	1	1	69	2	3	55	1		1		60	66	99	50	60	25	45	90	45	65	5	4	2	5	1	1	1	21	11	1	3	2	0	2	1	0	0	0	0	0	0	0	0.440499
1055	1	1	41	3	3	21	1		2		10	10	10	50	10	1	1	1	96	1	1	1	3	1	1	1	1	6	7	3	1	3	0	2	1	0	0	0	0	0	0	0	0.466629
1056	1	1	42	1	2	36	2			1	10	18	20	20	20	20	20	20	10	10	1	1	1	1	5	5	1	20	10	1	2	1	0	1	1	0	0	0	0	0	0	0	2.581997
1057	1	1	41	1	3	36	2			1	30	50	70	75	50	30	50	50	70	50	5	4	2	4	4	3	1	19	7	1	3	1	3	2	1	0	0	0	0	0	0	0	1.914221
1060	1	2	81	2	2	55	2			2	0	0	0	50	50	0	0	0	50	50	1	1	5	1	1	1	1	10	7	2	5	4	0	2	1	0	0	0	0	0	0	0	0.232555
1061	1	2	52	4	2	4	1		2		50	0	20	20	10	10	10	40	30	10	2	5	5	1	4	2	2	10	12	3	5	1	1	2	1	0	0	0	0	0	0	0	0.151568
1062	1	2	71	1	1	36	4	2			10	10	30	20	10	25	20	30	25	30	1	1	1	1	5	5	1	5	9	5	4	4	0	2	1	0	0	0	0	0	0	0	0.93353
1063	1	1	51	3	3	37	3	3			5	10	20	50	5	10	25	25	10	25	2	4	3	3	3	3	4	18	5	1	3	4	1	2	1	0	0	0	0	0	0	0	4.78888
1064	1	1	32	4	2	6	2			2	10	20	25	30	40	25	25	0	25	25	4	5	3	3	5	4	4	12	10	2	1	1	0	2	1	0	0	0	0	0	0	0	0.645298
1065	1	2	27	4	1	4	5	3			70	50	100	70	100	70	50	70	100	100	3	1	3	1	3	1	1	1	3	3	3	8	3	1	0	0	0	0	0	0	1	0	2.890903
1069	1	1	55	1	3	36	1		2		65	60	60	70	55	65	65	55	60	55	5	4	5	1	3	1	2	21	12	2	1	1	0	2	1	0	0	0	0	0	0	0	1.170322
1073	1	1	45	1	2	42	3	1			65	89	85	25	50	50	65	70	65	75	4	1	5	1	5	5	1	23	8	3	4	3	4	1	0	1	0	0	0	0	0	0	3.858024
1074	1	1	66	2	1	18	2			1	40	25	80	10	40	25	10	40	25	25	1	1	1	1	5	2	1	5	11	1	1	4	0	2	1	0	0	0	0	0	0	0	0.191447
1076	1	1	50	3	1	47	1		1		30	90	50	50	80	30	100	80	100	70	4	2	5	5	5	2	4	6	4	3	3	8	0	2	0	1	0	0	0	0	0	0	1.941554
1081	1	1	50	3	2	12	2			2	40	10	20	20	10	40	10	20	20	10	3	1	3	1	4	1	1	6	5	3	3	8	0	2	1	0	0	0	0	0	0	0	2.732305
1083	1	1	72	4	2	4	1		2		80	80	60	60	50	60	50	60	70	30	1	1	1	1	1	1	1	19	11	1	3	4	0	2	1	0	0	0	0	0	0	0	0.851259
1084	1	1	72	3	2	1	2			1	5	10	75	5	5	20	10	40	10	10	1	1	1	2	4	4	1	10	8	3	2	3	0	2	1	0	0	0	0	0	0	0	0.469224
1086	1	1	50	3	2	13	1		1		75	50	50	75	50	75	50	65	75	50	5	2	2	1	2	1	1	5	6	1	1	2	0	2	1	0	0	0	0	0	0	0	2.559335
1087	1	1	58	1	1	34	3	1			65	52	80	70	20	70	58	90	80	40	2	3	5	1	1	1	1	21	11	1	3	1	0	2	1	0	0	0	0	0	0	0	0.470192
1093	1	1	48	2	3	17	1		2		10	15	30	25	20	20	15	30	15	20	3	3	4	3	3	4	3	18	7	1	3	1	3	2	1	0	0	0	0	0	0	0	1.649727
1095	1	1	73	1	3	36	2			1	45	10	10	20	15	45	20	10	5	20	2	1	5	1	4	3	1	6	7	1	4	4	0	2	1	0	0	0	0	0	0	0	0.834687
1096	1	1	43	2	3	39	3	1			75	68	50	37	50	85	75	68	50	37	4	2	4	2	4	3	2	3	8	3	1	8	0	2	1	0	0	0	0	0	0	0	0.66985
1099	1	1	72	1	1	36	2			2	30	30	60	50	45	35	30	40	40	40	1	1	3	1	3	1	1	3	9	1	3	4	0	2	1	0	0	0	0	0	0	0	0.834687
1100	1	1	65	2	2	29	3	2			40	40	20	30	25	10	35	15	20	20	5	1	5	3	5	5	2	10	5	1	1	4	0	2	1	0	0	0	0	0	0	0	0.951172
1101	1	2	20	4	2	4	2			2	50	20	20	70	70	50	10	20	20	50	4	4	4	4	4	4	2	4	8	3	1	2	0	2	1	0	0	0	0	0	0	0	0.35307
1103	1	2	20	1	2	36	5	3			50	10	85	85	50	50	52	50	50	50	5	1	2	4	1	1	1	8	5	3	2	3	0	2	1	0	0	0	0	0	0	0	3.644237
1105	1	2	67	3	2	48	2			1	53	38	30	48	47	30	10	15	15	25	5	1	4	1	5	1	1	11	6	3	3	4	0	2	1	0	0	0	0	0	0	0	4.005471
1107	1	1	37	1	3	34	3	1			80	70	90	90	90	80	77	95	90	99	2	1	1	5	2	1	1	18	10	1	3	1	1	2	1	0	0	0	0	0	0	0	0.84554
1108	1	1	59	4	2	53	1		2		30	20	20	10	20	30	20	20	10	20	5	1	5	1	1	1	1	23	10	1	2	4	0	2	1	0	0	0	0	0	0	0	0.621424
1113	1	1	57	2	1	55	2			2	20	85	30	10	10	20	85	25	10	10	1	1	5	1	2	1	1	18	10	1	3	1	0	2	1	0	0	0	0	0	0	0	0.440499
1117	1	2	72	1	2	33	3	2			40	50	50	40	50	25	50	30	50	60	3	1	1	3	4	5	1	9	5	1	3	4	0	2	1	0	0	0	0	0	0	0	0.93318
1118	1	1	31	3	3	47	2			2	20	30	15	25	10	30	20	10	40	10	2	1	1	2	2	1	1	5	8	3	1	1	0	2	1	0	0	0	0	0	0	0	0.466629
1122	1	2	34	3	1	48	2			2	5	20	20	20	35	5	20	20	20	35	2	3	4	1	1	1	1	16	9	3	3	1	6	2	1	0	0	0	0	0	0	0	3.143174
1129	1	1	21	2	3	18	2			2	60	45	60	35	30	40	45	50	20	20	2	3	4	1	4	4	1	1	10	3	2	5	0	2	1	0	0	0	0	0	0	0	0.238162
1131	1	1	26	4	2	6	3	3			60	40	50	50	60	60	40	60	60	50	4	4	4	4	1	1	1	11	10	1	1	1	0	2	0	0	0	1	0	0	0	0	0.662146
1138	1	1	73	3	2	13	3	2			15	10	50	15	10	55	20	15	10	10	5	1	2	2	5	4	1	12	8	1	3	4	0	2	1	0	0	0	0	0	0	0	0.904682
1142	1	2	57	3	1	1	3	3			35	20	35	40	45	56	20	30	20	25	4	1	5	1	1	1	1	7	5	1	3	7	0	2	1	0	1	0	0	0	0	0	1.740789
1144	1	2	75	3	2	48	2			1	45	25	35	20	35	35	20	25	25	20	1	1	5	1	5	2	1	10	8	3	4	4	0	2	1	0	0	0	0	0	0	0	1.415868
1154	1	2	75	1	2	36	2			2	60	50	50	30	60	60	60	40	50	60	3	2	5	1	4	2	1	17	9	1	4	4	0	2	1	0	0	0	0	0	0	0	2.737126
1156	1	2	70	4	2	8	2			2	20	40	20	10	10	10	10	10	10	10	1	1	1	1	1	1	1	16	11	1	5	4	0	4	0	0	0	0	0	0	0	1	0.828969
1158	1	1	37	3	3	12	3	2			25	5	25	25	20	15	25	20	15	25	5	5	3	4	4	3	3	5	7	3	1	8	0	2	1	0	0	0	0	0	0	0	0.798181
1159	1	1	67	2	2	19	3	1			65	70	90	55	75	55	80	70	65	60	3	3	3	3	1	1	2	12	10	1	3	1	0	2	1	0	0	0	0	0	0	0	0.191447
1164	1	1	69	3	2	45	2			2	50	70	100	90	80	50	80	100	90	90	4	1	2	1	1	1	1	13	7	1	3	4	0	2	1	0	0	0	0	0	0	0	0.469224
1167	1	1	38	4	3	56	1		1		5	15	30	20	30	5	15	30	20	30	5	4	4	5	4	4	4	20	11	1	3	1	2	2	1	0	0	0	0	0	0	0	0.654001
1168	1	2	80	4	2	16	2			2	30	5	40	50	50	50	20	50	20	25	2	1	5	1	1	2	1	12	10	1	5	4	0	2	1	0	0	0	0	0	0	0	0.186216
1172	1	2	67	2	2	20	2			1	20	10	55	49	10	5	5	35	20	5	1	1	4	1	5	5	1	18	5	1	3	4	0	2	1	0	0	0	0	0	0	0	2.347258
1173	1	1	48	3	2	37	3	2			40	35	45	50	15	25	36	52	55	5	3	1	2	2	3	1	1	18	10	1	3	1	0	2	1	0	0	0	0	0	0	0	0.809503
1174	1	2	74	2	2	26	1		2		50	30	20	20	50	25	10	10	10	30	2	1	4	1	1	1	1	12	8	1	3	4	0	2	1	0	0	0	0	0	0	0	0.560598
1175	1	1	34	3	2	48	5	1			15	40	25	10	10	5	45	25	15	10	1	1	2	1	1	1	1	11	8	1	1	1	2	2	1	0	0	0	0	0	0	0	1.16699
1177	1	1	74	3	2	48	2			2	60	5	90	20	95	30	20	60	40	90	5	2	5	2	2	1	1	12	10	3	3	4	0	2	1	0	0	0	0	0	0	0	0.491232
1178	1	2	54	4	3	49	2			1	10	10	20	30	30	20	10	20	40	10	1	1	1	1	1	1	1	17	5	3	3	7	0	2	1	0	0	0	0	0	0	0	2.697403
1179	1	2	78	3	2	28	2			2	40	0	0	0	0	20	0	0	0	0	1	1	1	1	1	1	1	12	5	1	3	7	0	2	1	0	0	0	0	0	0	0	1.140098
1181	1	2	55	1	2	34	1		1		20	20	20	20	20	20	20	15	15	30	4	2	4	2	1	1	4	21	10	1	3	1	1	2	1	0	0	0	0	0	0	0	0.536359
1186	1	1	53	1	3	36	1		1		25	15	25	20	15	15	15	25	30	15	3	2	4	5	4	3	2	19	11	3	3	1	2	2	1	0	0	0	0	0	0	0	1.170322
1189	1	2	55	1	2	34	2			2	15	80	80	75	60	10	80	90	80	80	5	2	4	2	4	1	1	23	10	1	3	1	0	2	1	0	0	0	0	0	0	0	0.536359
1190	1	1	40	3	3	12	1		1		15	15	30	25	15	25	10	25	30	10	5	3	5	3	5	4	4	12	5	1	3	2	2	1	1	0	0	0	0	0	0	0	6.369135
1191	1	2	79	4	1	6	2			2	50	5	10	25	35	60	25	50	25	30	2	1	4	1	2	1	1	12	10	1	4	4	0	2	1	0	0	0	0	0	0	0	0.736622
1193	1	1	41	2	1	39	2			2	75	20	70	80	50	60	20	70	50	80	2	1	2	1	2	1	1	6	5	1	1	8	0	2	1	0	0	0	0	0	0	0	1.894998
1203	1	2	70	4	2	6	3	1			60	75	60	55	40	65	70	60	55	55	5	5	5	5	5	1	5	16	11	1	2	3	0	2	1	0	0	0	0	0	0	0	2.159789
1205	1	1	40	3	1	13	1		2		10	60	10	10	10	10	60	10	10	10	4	4	3	3	3	2	3	7	5	1	1	1	1	2	0	1	0	0	0	0	0	0	1.24636
1206	1	1	71	2	2	26	3	1			35	45	45	40	40	45	50	15	50	45	2	5	4	2	1	1	1	14	9	3	3	2	0	2	1	0	0	0	0	0	0	0	0.718967
1207	1	1	68	2	1	27	2			1	40	10	20	20	10	20	10	30	20	20	1	1	5	1	1	1	1	6	5	1	5	2	0	2	1	0	0	0	0	0	0	0	0.951172
1208	1	2	37	3	2	12	1		2		30	20	20	20	20	20	20	20	20	20	3	3	3	3	1	3	3	15	10	1	1	2	4	1	1	0	0	0	0	0	0	0	1.213917
1211	1	1	25	1	2	36	3	1			40	20	30	70	60	60	20	40	30	80	4	2	4	2	5	3	3	6	9	3	2	1	0	2	0	1	0	0	0	0	0	0	0.669914
1213	1	1	77	4	3	6	1		1		30	60	55	45	55	20	80	50	25	50	4	1	5	5	1	1	1	11	8	1	3	4	0	2	1	0	0	0	0	0	0	0	1.477257
1214	1	1	36	2	2	39	3	1			40	5	40	20	30	60	10	50	40	20	2	1	2	1	2	1	2	19	10	1	3	1	3	2	1	0	0	0	0	0	0	0	0.939204
1215	1	1	50	1	2	23	2			1	55	50	42	36	32	45	55	46	45	45	5	1	4	1	5	3	1	17	10	1	3	1	0	2	1	0	0	0	0	0	0	0	0.608719
1216	1	1	37	1	3	36	1		2		50	60	40	40	50	20	20	50	25	25	4	2	4	2	3	2	3	11	8	3	3	3	1	2	1	0	0	0	0	0	0	0	0.652868
1217	1	1	74	2	2	31	3	3			20	0	30	50	45	10	0	20	25	30	1	5	1	1	4	5	1	12	10	3	3	4	0	2	0	0	0	0	0	1	0	0	0.292315
1218	1	1	76	2	3	19	2			1	30	40	40	15	20	20	20	50	25	10	1	1	1	1	5	4	1	18	8	2	3	4	0	2	1	0	0	0	0	0	0	0	1.023318
1219	1	2	76	3	1	12	1		2		25	10	25	25	15	30	20	15	15	20	1	1	5	1	1	1	1	8	5	1	3	4	0	2	1	0	0	0	0	0	0	0	2.824871
1220	1	2	69	1	2	36	1		2		15	10	5	20	5	20	4	5	5	15	1	3	5	1	2	1	1	4	5	1	4	8	0	2	1	0	0	0	0	0	0	0	2.640944
1223	1	2	36	3	3	40	1		1		20	20	15	30	15	15	20	20	25	20	5	2	4	3	3	5	4	18	11	1	5	1	1	2	1	0	0	0	0	0	0	0	0.60387
1229	1	1	73	2	2	26	4	2			45	30	60	50	10	20	65	50	30	10	1	1	1	1	1	1	1	9	8	1	3	4	0	2	1	0	0	0	0	0	0	0	0.718967
1231	1	2	59	2	1	39	2			2	25	25	50	15	25	20	30	30	20	30	1	2	5	2	3	1	1	16	10	1	3	2	0	2	1	0	0	0	0	0	0	0	0.713368
1232	1	1	34	3	3	48	2			2	30	0	30	40	0	30	0	30	40	0	2	2	2	2	2	2	2	20	12	1	3	1	2	2	1	0	0	0	0	0	0	0	1.636248
1233	1	2	56	4	3	53	2			2	10	40	5	5	40	10	40	10	10	30	4	3	3	3	4	3	4	20	11	1	3	1	3	2	1	0	0	0	0	0	0	0	0.480271
1234	1	2	32	4	1	8	3	1			70	80	50	70	40	80	90	80	70	85	4	1	4	1	1	1	1	17	9	3	1	1	1	2	1	0	0	0	0	0	0	0	0.920015
1235	1	1	53	2	2	39	1		2		65	15	25	5	25	65	15	65	5	35	5	1	5	2	5	5	5	20	11	1	3	1	2	2	1	0	0	0	0	0	0	0	0.5623
1236	1	1	68	1	2	42	2			2	50	50	60	60	60	50	50	60	60	50	4	1	4	1	1	1	1	9	7	1	1	4	0	2	1	0	0	0	0	0	0	0	0.454628
1238	1	1	38	4	2	53	3	3			0	25	100	100	25	10	25	25	25	15	1	1	3	1	5	1	1	6	9	3	3	8	3	2	0	0	1	0	0	0	0	0	0.33709
1239	1	2	83	3	2	13	3	2			40	20	40	30	10	20	10	30	20	10	2	3	4	1	5	3	1	10	8	2	5	4	0	2	1	0	0	0	0	0	0	0	0.458274
1240	1	2	47	1	3	36	1		1		25	0	25	50	0	0	0	50	0	50	1	1	1	1	1	1	1	13	10	1	3	1	1	2	0	0	0	1	0	0	0	0	0.458076
1243	1	2	74	4	2	6	2			1	50	25	25	25	0	50	25	30	25	25	5	1	5	1	5	5	1	16	5	1	3	4	0	2	1	0	0	0	0	0	0	0	12.776931
1248	1	2	46	4	1	4	3	2			75	80	70	60	75	75	80	75	60	70	1	1	4	1	1	1	1	17	8	1	3	3	0	2	1	0	0	0	0	0	0	0	0.929305
1253	1	2	66	3	3	21	3	3			62	41	90	70	85	80	75	82	70	85	1	1	3	1	1	1	1	4	10	1	5	4	0	2	1	0	0	0	0	0	0	0	0.229472
1256	1	1	70	1	2	36	4	3			70	50	20	40	45	70	40	20	20	30	4	1	5	1	1	1	1	18	10	1	3	2	0	2	1	0	0	0	0	0	0	0	1.170322
1257	1	2	53	3	1	21	1		2		50	20	50	50	20	25	5	5	10	5	4	1	3	1	4	1	1	11	8	1	3	3	1	2	1	0	0	0	0	0	0	0	0.420704
1261	1	2	69	2	2	27	3	2			35	40	35	40	35	35	40	40	50	40	1	2	4	1	5	5	1	19	5	1	3	2	0	2	1	0	0	0	0	0	0	0	2.347258
1262	1	2	53	2	1	39	2			2	20	20	20	20	20	5	30	5	30	30	1	1	4	1	1	1	1	15	9	1	3	1	1	2	1	0	0	0	0	0	0	0	0.508782
1263	1	1	62	3	3	21	3	1			65	35	35	35	39	45	20	20	20	20	5	5	5	5	4	3	3	20	10	1	3	8	0	4	0	0	0	0	0	0	0	1	1.139344
1265	1	2	56	1	1	36	1		2		60	70	70	50	70	60	70	40	40	50	4	1	4	1	1	1	1	17	8	1	3	1	0	2	1	0	0	0	0	0	0	0	2.737126
1266	1	2	69	1	2	36	3	3			60	50	70	70	70	60	50	70	70	70	1	1	5	1	1	1	1	16	9	1	3	4	0	2	1	0	0	0	0	0	0	0	2.737126
1268	1	2	55	3	2	10	1		2		60	40	70	30	40	60	75	65	35	50	1	1	1	1	1	1	1	19	8	1	3	1	1	2	1	0	0	0	0	0	0	0	1.226574
1271	1	2	53	2	2	29	1		1		50	30	60	60	40	50	30	50	60	30	1	1	2	1	1	1	1	6	5	3	5	1	0	2	1	0	0	0	0	0	0	0	0.805089
1273	1	2	38	3	2	45	3	1			60	70	70	50	40	50	30	50	50	20	1	2	5	1	1	1	1	17	11	1	3	1	2	2	1	0	0	0	0	0	0	0	0.60387
1277	1	1	41	1	3	36	1		1		90	97	100	70	100	40	80	50	60	90	4	5	3	1	2	2	2	3	10	1	3	1	1	2	1	0	0	0	0	0	0	0	0.312206
1278	1	1	40	3	2	12	1		1		20	25	20	10	25	20	10	30	20	20	4	4	4	4	5	4	5	20	11	1	3	1	2	2	1	0	0	0	0	0	0	0	1.119138
1279	1	2	72	2	1	39	2			2	20	0	20	60	0	20	20	40	20	0	3	1	3	3	4	1	1	11	5	1	3	4	0	2	1	0	0	0	0	0	0	0	1.439336
1280	1	1	71	2	2	26	3	2			50	32	41	51	37	42	27	11	21	10	1	1	4	1	5	4	1	18	13	3	3	2	0	2	1	0	0	0	0	0	0	0	1.008071
1281	1	1	71	3	2	12	2			1	20	20	40	20	5	10	10	50	20	2	5	1	5	1	5	1	1	17	10	3	5	1	0	2	1	0	0	0	0	0	0	0	1.354193
1283	1	1	55	3	2	13	2			1	0	60	10	10	20	20	50	10	10	10	4	1	4	1	4	1	1	21	11	1	3	4	0	2	1	0	0	0	0	0	0	0	1.268464
1285	1	1	52	3	1	1	3	2			45	15	40	30	20	20	10	30	20	10	1	1	1	1	2	2	1	12	11	1	3	1	0	2	1	0	0	0	0	0	0	0	0.255937
1288	1	1	64	4	2	6	3	3			50	15	60	50	40	80	60	70	70	60	3	1	5	1	3	1	1	15	8	1	3	1	0	2	1	0	1	0	0	0	0	0	1.515827
1289	1	2	68	3	1	45	2			1	20	30	20	10	20	20	40	20	10	10	5	4	5	2	4	4	3	3	10	1	4	8	0	2	1	0	0	0	0	0	0	0	0.229472
1292	1	1	57	4	3	6	1		1		25	25	25	25	0	25	25	25	25	0	5	1	5	1	1	1	1	4	8	3	1	8	0	2	0	1	0	0	0	0	0	0	1.515827
1293	1	1	52	4	1	4	4	2			25	25	14	14	12	30	25	20	20	10	1	1	2	3	2	2	1	8	8	4	1	3	0	2	1	0	0	0	0	0	0	0	0.607127
1294	1	1	28	4	1	4	3	3			0	50	50	0	0	0	0	50	50	0	1	1	1	1	1	1	1	3	5	3	1	2	0	2	1	0	0	0	0	0	0	0	1.286417
1296	1	1	46	1	3	36	2			2	75	80	90	100	80	80	100	90	100	80	5	4	5	4	5	4	4	21	11	1	3	1	2	2	1	0	0	0	0	0	0	0	1.170322
1297	1	2	55	3	2	13	2			1	65	75	45	50	45	45	52	45	55	48	5	3	5	1	5	4	1	23	10	1	3	4	0	2	1	0	0	0	0	0	0	0	0.642551
1298	1	2	55	2	1	55	2			1	50	20	25	50	50	20	20	25	50	50	1	1	5	1	1	5	1	15	5	1	5	1	0	2	1	0	0	0	0	0	0	0	0.657894
1300	1	2	71	2	1	55	2			1	10	20	20	10	10	5	5	10	5	5	1	1	4	1	5	4	1	13	5	1	2	4	0	2	1	0	0	0	0	0	0	0	0.657894
1301	1	1	61	4	2	32	2			2	50	25	90	90	80	40	60	80	80	60	2	1	2	1	2	1	1	20	10	1	4	4	0	2	1	0	0	0	0	0	0	0	0.6243
1302	1	1	62	2	2	17	2			2	55	25	88	88	25	55	33	88	88	33	1	1	3	1	3	1	1	13	9	1	3	1	0	2	1	0	0	0	0	0	0	0	0.562659
1303	1	2	67	3	1	37	2			1	10	10	20	10	10	10	10	20	10	10	1	4	4	1	4	4	1	14	8	4	3	4	1	2	1	0	0	0	0	0	0	0	0.544434
1305	1	2	70	1	2	25	3	2			40	35	55	55	55	65	65	70	65	75	2	1	2	1	2	1	1	12	10	1	3	4	0	2	1	0	0	0	0	0	0	0	0.187825
1307	1	1	52	3	2	24	1		2		20	20	30	30	10	20	20	30	30	30	3	2	3	1	1	1	4	8	6	3	1	3	0	2	0	1	0	0	0	0	0	0	1.941554
1308	1	2	59	3	2	12	1		1		50	10	75	50	50	75	5	75	72	50	5	2	1	5	1	1	1	18	11	1	3	1	0	2	1	0	0	0	0	0	0	0	1.40007
1309	1	1	71	3	2	24	1		1		10	0	0	0	75	10	25	25	15	25	2	5	5	5	1	1	5	21	13	2	3	5	0	2	1	0	0	0	0	0	0	0	0.746192
1310	1	1	49	2	2	55	2			1	5	50	5	5	0	5	10	0	0	0	1	1	2	1	1	5	1	12	8	3	1	1	0	2	1	0	0	0	0	0	0	0	0.314168
1311	1	2	70	1	3	36	2			1	40	10	20	15	30	45	50	55	40	5	2	1	2	1	5	4	2	19	5	1	3	7	0	2	1	0	0	0	0	0	0	0	7.743294
1312	1	2	72	2	2	55	3	1			50	25	25	25	25	50	15	10	15	10	5	2	5	1	2	1	1	11	8	1	3	7	0	2	1	0	0	0	0	0	0	0	0.232555
1313	1	2	66	4	2	4	1		2		40	20	20	40	20	30	15	20	20	15	4	2	5	2	1	1	1	20	10	1	3	4	0	2	1	0	0	0	0	0	0	0	0.4444
1315	1	1	37	1	3	36	3	3			45	43	54	100	89	53	39	66	76	89	4	4	4	3	3	4	2	19	4	1	3	2	2	2	1	0	0	0	0	0	0	0	5.415306
1316	1	2	34	4	2	4	3	3			43	10	25	80	83	30	30	30	50	50	3	2	2	2	3	2	5	13	5	3	2	1	2	2	1	0	0	0	0	0	0	0	0.99883
1318	1	2	69	3	1	5	1		1		45	25	15	15	20	25	20	15	15	15	5	2	5	2	1	1	1	21	12	1	5	2	0	2	1	0	0	0	0	0	0	0	0.669033
1319	1	2	70	2	2	39	2			2	50	15	20	35	20	30	5	20	25	20	1	2	5	2	1	1	1	17	10	1	5	4	0	4	0	0	0	0	0	0	0	1	0.731994
1321	1	2	52	3	3	13	1		2		80	85	40	40	25	60	70	30	40	25	2	2	5	2	2	1	1	20	11	1	3	8	0	2	0	1	0	0	0	0	0	0	0.659328
1322	1	2	47	3	2	45	1		1		85	50	70	80	75	70	50	60	65	50	5	5	5	5	1	3	1	12	8	3	3	9	4	2	1	0	0	0	0	0	0	0	0.420704
1325	1	2	30	4	2	4	3	3			15	20	10	50	25	45	25	15	50	20	1	1	1	1	1	1	1	19	11	1	3	1	1	2	1	0	0	0	0	0	0	0	0.495043
1326	1	2	62	3	2	48	2			2	80	35	80	50	50	80	28	80	50	50	1	1	5	1	1	1	1	9	10	1	5	3	0	2	1	0	0	0	0	0	0	0	0.677077
1329	1	2	36	3	2	24	1		1		50	45	60	45	40	80	65	75	60	65	4	5	5	2	1	1	1	21	11	1	3	1	2	2	1	0	0	0	0	0	0	0	0.60387
1332	1	1	75	2	3	17	3	2			60	40	50	40	0	30	30	30	30	30	1	1	4	4	1	1	1	18	11	1	3	4	0	2	1	0	0	0	0	0	0	0	0.78891
1335	1	2	67	1	2	25	2			2	50	50	50	50	100	50	50	50	50	50	5	1	5	5	1	1	1	20	5	1	3	4	0	2	1	0	0	0	0	0	0	0	2.720709
1340	1	2	66	1	2	34	4	3			10	30	20	40	0	30	30	20	40	0	1	1	1	1	1	1	1	12	5	1	4	8	0	3	0	0	0	0	0	0	1	0	1.110447
1342	1	2	44	2	2	39	3	1			65	52	53	54	52	66	56	58	57	54	5	4	5	1	1	1	1	10	11	3	1	1	0	2	1	0	0	0	0	0	0	0	0.5375
1343	1	1	78	3	2	12	2			1	20	20	20	20	20	5	5	5	5	10	1	1	1	1	5	4	1	10	5	1	3	4	0	2	1	0	0	0	0	0	0	0	2.732305
1348	1	1	75	3	2	48	1		1		49	38	49	45	40	40	30	40	35	35	5	4	1	1	1	1	4	12	11	1	3	1	0	2	1	0	0	0	0	0	0	0	0.491232
1352	1	1	38	3	3	13	2			2	30	15	80	100	100	5	10	90	95	95	4	5	4	4	5	4	3	19	13	2	3	1	2	2	1	0	0	0	0	0	0	0	0.602006
1353	1	2	56	2	1	39	2			2	80	66	75	65	80	85	66	75	69	66	1	1	5	4	1	1	1	12	5	1	3	2	0	2	1	0	0	0	0	0	0	0	1.439336
1355	1	2	78	3	3	12	1		1		10	50	100	100	100	10	50	100	100	100	5	5	5	4	4	5	3	7	8	3	5	4	0	2	0	0	0	0	0	0	1	0	1.024617
1359	1	2	73	3	1	37	2			1	10	10	10	10	60	10	10	10	10	60	2	1	5	1	5	1	1	8	9	1	5	4	0	2	1	0	0	0	0	0	0	0	0.544434
1362	1	1	32	1	1	23	2			1	70	80	90	75	65	70	80	90	75	60	5	3	4	2	4	1	1	6	5	3	3	1	2	2	1	0	0	0	0	0	0	0	0.808232
1364	1	2	28	3	2	37	5	1			10	10	10	50	20	10	10	10	50	20	1	2	2	1	1	1	1	9	5	3	1	1	1	2	0	1	0	0	0	0	0	0	1.715953
1365	1	1	35	4	3	6	1		1		40	30	70	55	30	20	30	60	40	40	2	1	3	1	1	1	1	20	11	1	3	1	2	2	1	0	0	0	0	0	0	0	1.892024
1366	1	1	76	1	2	34	1		2		15	20	35	15	25	10	20	30	15	25	5	5	4	4	5	2	2	21	8	1	3	4	2	2	0	0	0	1	0	0	0	0	1.008913
1369	1	1	65	2	1	17	1		1		80	60	70	80	70	70	60	70	70	60	5	3	5	1	1	1	2	9	11	3	5	4	0	2	1	0	0	0	0	0	0	0	0.269067
1371	1	2	78	3	2	21	2			1	25	15	15	10	15	10	1	5	1	5	2	2	4	3	5	4	2	11	10	3	4	4	0	2	1	0	0	0	0	0	0	0	0.229472
1373	1	1	68	4	3	49	1		1		75	65	80	80	80	50	50	60	60	50	4	2	5	3	1	1	3	12	10	5	3	1	0	2	1	0	0	0	0	0	0	0	0.214129
1375	1	1	55	2	1	29	3	3			40	30	30	30	30	35	30	30	30	30	1	1	4	1	1	1	1	9	10	5	1	1	0	2	1	0	0	0	0	0	0	0	0.191447
1382	1	2	62	3	1	28	4	3			20	20	20	20	20	40	20	10	15	15	1	2	3	1	2	1	1	9	10	1	1	1	0	2	0	1	0	0	0	0	0	0	0.350376
1383	1	1	74	3	1	54	1		1		90	55	60	55	55	75	45	45	40	40	4	5	1	2	1	1	4	11	11	1	4	4	0	2	1	0	0	0	0	0	0	0	0.255937
1385	1	2	71	2	2	18	1		1		20	0	50	30	0	20	30	20	30	0	1	1	5	1	1	1	1	9	5	1	3	4	0	2	1	0	0	0	0	0	0	0	0.805089
1387	1	2	57	2	2	46	1		2		50	50	60	50	60	30	30	30	30	30	4	4	4	2	1	1	1	21	13	1	3	1	0	3	0	0	0	0	0	0	1	0	0.721362
1390	1	2	80	1	2	36	3	2			75	60	48	49	48	68	55	45	30	60	1	1	1	1	5	1	1	6	9	1	4	4	0	2	1	0	0	0	0	0	0	0	0.93353
1392	1	2	60	3	1	48	2			2	50	50	50	50	40	50	50	50	50	40	1	1	1	1	1	1	1	6	5	5	4	8	1	2	1	0	0	0	0	0	0	0	4.005471
1393	1	1	54	1	3	36	1		1		50	50	40	40	55	50	60	45	45	60	5	4	1	1	1	1	1	15	8	3	3	8	0	2	1	0	0	0	0	0	0	0	0.834687
1394	1	2	40	2	1	46	4	3			50	15	25	50	25	50	25	75	75	75	1	1	1	1	1	1	1	5	8	3	5	2	1	2	1	0	0	0	0	0	0	0	0.330484
1395	1	1	34	1	3	36	1		2		50	70	90	70	60	50	60	90	70	50	4	2	4	3	4	3	2	19	11	1	3	1	2	2	1	0	0	0	0	0	0	0	0.915393
1396	1	1	20	3	2	51	1		1		65	55	68	65	55	66	55	75	65	65	1	1	1	1	1	1	1	1	8	4	1	5	0	2	1	0	0	0	0	0	0	0	0.334789
1397	1	1	74	2	2	27	1		2		65	65	65	60	55	70	70	70	65	60	4	5	5	2	2	1	2	20	12	2	3	4	0	2	1	0	0	0	0	0	0	0	0.558167
1398	1	2	88	4	2	6	1		1		45	20	50	50	10	40	25	50	50	10	5	2	5	1	1	1	1	21	12	1	4	4	0	2	1	0	0	0	0	0	0	0	2.159789
1400	1	2	27	1	3	36	2			2	25	35	50	40	40	50	40	40	50	60	1	1	4	1	3	1	1	12	10	4	1	1	0	2	1	0	0	0	0	0	0	0	0.616015
1403	1	2	39	3	2	22	3	3			70	50	50	50	50	50	50	50	50	50	1	1	1	1	1	1	1	12	11	1	3	1	2	2	1	0	0	0	0	0	0	0	0.207122
1406	1	1	70	3	2	10	2			1	10	10	30	10	3	5	10	20	10	10	1	1	1	1	1	5	1	20	10	1	3	3	0	4	0	0	0	0	0	0	0	1	1.139344
1407	1	2	48	2	1	20	5	3			2	2	50	50	2	2	2	20	50	0	1	1	1	1	1	1	1	11	8	3	3	7	0	2	1	0	0	0	0	0	0	0	0.297084
1408	1	1	48	1	1	23	2			1	30	75	35	50	25	20	75	5	20	30	2	1	4	2	4	2	1	12	5	1	3	3	0	2	1	0	0	0	0	0	0	0	1.037318
1410	1	2	81	2	1	19	2			2	20	15	30	20	15	25	30	40	30	15	1	1	4	1	1	1	1	11	9	1	3	4	0	2	1	0	0	0	0	0	0	0	0.297084
1411	1	1	77	1	3	36	3	3			5	5	5	5	80	5	5	5	5	80	1	1	5	1	5	1	1	12	10	3	1	4	0	2	1	0	0	0	0	0	0	0	0.399153
1413	1	1	46	1	1	36	3	3			30	40	20	60	25	10	10	25	50	15	4	4	4	4	4	4	4	21	11	1	3	1	2	2	1	0	0	0	0	0	0	0	1.170322
1415	1	1	27	3	2	51	1		2		15	20	20	25	20	5	15	35	25	20	3	2	4	4	4	1	1	16	7	4	1	3	0	2	1	0	0	0	0	0	0	0	0.981606
1416	1	2	54	1	2	42	3	1			10	10	5	10	10	10	10	5	10	10	1	1	4	1	1	1	1	19	11	1	3	1	0	2	1	0	0	0	0	0	0	0	0.777364
1418	1	1	52	3	2	1	2			2	10	10	40	90	20	80	10	40	30	40	4	4	4	2	5	3	1	13	8	1	3	4	0	2	1	0	0	0	0	0	0	0	0.469224
1420	1	2	32	4	2	6	1		2		55	35	40	40	40	80	60	70	75	60	4	2	2	1	2	1	1	19	10	2	3	1	0	2	1	0	0	0	0	0	0	0	2.466968
1423	1	1	37	4	1	6	3	1			50	60	75	80	50	50	60	65	80	50	5	3	3	1	5	1	1	23	10	1	1	5	0	2	1	0	0	0	0	0	0	0	1.892024
1425	1	1	80	1	3	42	2			1	40	20	20	20	20	40	20	20	20	20	1	1	1	1	1	5	1	9	10	1	3	4	0	2	1	0	0	0	0	0	0	0	0.217406
1426	1	1	69	2	1	26	3	2			35	5	65	10	2	30	5	50	10	1	2	1	1	2	5	2	1	19	11	1	3	4	0	4	0	0	0	0	0	0	0	1	1.034391
1427	1	2	81	4	3	6	3	1			60	45	55	55	45	70	60	70	65	65	5	5	4	2	2	1	5	13	11	3	4	4	0	2	1	0	0	0	0	0	0	0	0.736622
1428	1	2	72	3	2	12	1		2		20	15	15	15	15	15	20	20	20	15	4	3	4	1	4	1	1	18	11	1	3	2	0	2	1	0	0	0	0	0	0	0	1.40007
1431	1	1	68	3	2	40	1		1		60	60	80	80	60	40	40	50	50	40	2	5	5	1	2	1	3	19	10	1	3	3	0	2	1	0	0	0	0	0	0	0	0.746192
1433	1	2	19	3	1	1	2			1	70	50	55	45	65	50	45	40	35	50	2	1	2	1	2	2	1	14	8	1	1	2	0	2	1	0	0	0	0	0	0	0	0.379728
1434	1	1	24	3	3	48	2			1	20	10	5	10	25	5	10	15	5	45	3	3	2	3	4	3	5	3	5	3	2	8	2	2	0	1	0	0	0	0	0	0	3.387597
1435	1	2	39	4	2	15	2			2	100	80	100	60	100	40	75	60	80	75	4	2	4	3	2	2	4	11	5	1	3	3	2	1	0	0	0	0	1	0	0	0	2.01179
1436	1	2	43	3	1	51	2			1	25	25	25	25	25	25	35	35	25	25	1	1	1	1	3	2	1	20	1	1	3	1	1	2	1	0	0	0	0	0	0	0	4.49149
1441	1	1	54	1	2	36	3	2			60	15	65	50	10	65	40	65	45	50	1	4	1	2	1	2	3	21	8	1	3	1	1	2	1	0	0	0	0	0	0	0	2.447315
1442	1	2	70	1	2	25	1		1		35	10	40	25	10	30	25	30	25	15	1	1	5	1	1	1	1	15	5	1	3	8	0	2	1	0	0	0	0	0	0	0	0.93318
1443	1	2	52	3	2	48	1		2		50	70	60	50	60	30	40	20	30	20	1	2	3	1	1	1	1	13	10	1	3	1	0	2	0	1	0	0	0	0	0	0	0.694756
1444	1	2	82	2	1	55	3	2			20	15	10	5	5	5	10	5	6	12	1	1	5	3	4	1	1	22	10	1	3	4	0	2	1	0	0	0	0	0	0	0	0.326067
1447	1	1	63	1	1	34	3	3			30	40	45	30	20	10	30	25	40	20	4	3	4	1	4	1	1	17	5	1	3	4	0	2	1	0	0	0	0	0	0	0	2.781576
1449	1	2	47	2	2	26	1		2		40	40	100	100	50	50	40	100	50	50	3	2	3	1	3	1	1	21	10	1	3	1	1	2	1	0	0	0	0	0	0	0	0.78602
1451	1	1	58	4	2	8	3	3			65	30	40	25	15	70	50	45	65	40	1	1	2	1	1	1	1	20	10	1	3	1	0	2	1	0	0	0	0	0	0	0	0.6243
1453	1	1	63	3	3	12	2			2	25	15	50	50	25	20	25	20	20	25	4	1	4	2	2	2	1	15	12	2	1	1	0	2	1	0	0	0	0	0	0	0	0.461864
1454	1	2	78	3	1	12	3	2			40	50	60	50	40	30	40	60	50	40	2	1	5	1	1	1	1	19	8	1	3	4	0	4	0	0	0	0	0	0	0	1	3.004194
1455	1	1	78	1	2	33	2			2	60	60	50	40	20	60	50	50	30	20	2	1	2	5	1	1	1	20	12	2	1	4	0	2	1	0	0	0	0	0	0	0	0.608719
1456	1	1	51	2	2	46	2			2	10	10	40	10	30	0	25	25	25	25	1	2	2	2	1	1	1	20	10	1	3	2	2	2	1	0	0	0	0	0	0	0	0.558167
1457	1	2	59	2	2	29	3	2			60	50	80	80	80	30	30	50	50	50	2	1	4	1	3	1	1	18	8	3	3	7	0	2	1	0	0	0	0	0	0	0	0.866155
1460	1	1	67	1	2	34	2			2	20	45	25	40	25	20	50	20	35	25	1	1	1	1	4	4	1	10	5	1	3	8	0	2	1	0	0	0	0	0	0	0	0.94869
1461	1	2	63	1	2	34	3	3			55	40	45	50	35	40	40	45	40	35	2	1	5	1	1	1	1	6	9	1	3	4	0	2	1	0	0	0	0	0	0	0	0.382537
1466	1	2	40	3	3	37	1		2		20	10	40	65	50	45	10	50	70	45	2	2	2	1	1	1	2	11	11	3	1	1	0	2	0	1	0	0	0	0	0	0	0.290061
1471	1	2	43	2	3	55	1		2		20	20	10	25	25	20	20	20	20	20	1	1	1	1	1	1	1	17	10	1	3	1	0	2	1	0	0	0	0	0	0	0	0.355557
1473	1	2	31	3	2	48	3	2			70	40	50	50	40	65	25	35	35	30	2	1	1	1	2	1	1	7	9	3	1	1	0	2	1	0	0	0	0	0	0	0	1.072018
1474	1	1	60	4	2	8	3	3			30	30	20	20	20	20	20	20	20	20	1	1	3	1	1	5	1	16	5	1	3	1	0	2	1	0	0	0	0	0	0	0	3.101735
1476	1	2	45	3	2	12	3	2			50	20	30	40	40	40	10	30	30	15	1	2	1	1	5	5	1	19	8	3	2	1	3	2	1	0	0	0	0	0	0	0	2.927752
1481	1	1	73	1	2	25	3	3			30	20	25	30	25	30	30	35	35	30	5	3	5	1	3	1	1	22	13	2	2	4	0	4	0	0	0	0	0	0	0	1	0.92944
1483	1	2	56	3	2	12	2			2	40	15	25	25	30	40	15	35	15	30	2	1	5	1	1	1	1	9	8	5	2	1	0	2	1	0	0	0	0	0	0	0	0.998545
1486	1	1	20	2	2	17	2			2	90	70	90	70	25	90	90	90	90	50	1	2	1	2	1	1	1	18	8	3	1	5	0	2	1	0	0	0	0	0	0	0	3.041829
1488	1	2	67	1	2	25	3	3			75	80	80	60	30	75	80	80	60	30	1	1	2	1	1	1	1	7	9	3	4	8	0	2	1	0	0	0	0	0	0	0	0.34435
1489	1	1	69	3	2	24	3	1			40	35	50	50	45	25	40	40	40	35	5	4	5	4	2	1	3	5	8	1	3	4	1	2	1	0	0	0	0	0	0	0	0.469224
1490	1	1	50	4	3	32	1		2		15	20	30	20	15	25	15	15	15	30	3	3	4	4	3	4	2	19	11	1	3	1	0	2	1	0	0	0	0	0	0	0	0.6243
1498	1	2	39	2	1	55	1		1		30	10	10	10	40	5	90	1	3	1	3	1	5	1	1	1	1	10	6	1	2	8	0	2	1	0	0	0	0	0	0	0	0.717395
1505	1	2	61	2	2	27	2			2	60	60	75	80	40	25	40	75	60	25	1	1	5	1	5	1	1	8	10	1	3	4	0	2	1	0	0	0	0	0	0	0	0.162044
1507	1	2	67	4	1	53	1		2		50	55	80	70	45	50	45	75	60	40	1	1	3	1	1	1	1	5	5	1	4	4	0	2	1	0	0	0	0	0	0	0	0.969025
1508	1	2	74	3	3	48	1		1		15	5	10	5	15	20	2	5	10	10	5	2	5	2	1	1	1	12	10	1	3	4	0	2	1	0	0	0	0	0	0	0	0.677077
1510	1	1	34	4	2	41	1		2		65	45	60	45	65	75	70	75	75	70	5	5	5	5	1	1	2	10	10	4	3	1	0	3	0	0	0	0	0	0	1	0	0.342504
1511	1	1	39	3	3	48	2			2	10	40	30	10	20	20	70	50	50	60	4	4	5	3	4	4	2	19	11	1	3	2	2	2	1	0	0	0	0	0	0	0	1.636248
1514	1	1	41	1	3	36	1		2		25	20	25	20	10	50	0	0	50	0	3	3	3	3	3	2	2	19	13	2	3	1	2	2	1	0	0	0	0	0	0	0	0.915393
1515	1	2	80	2	1	55	2			2	60	40	60	39	30	60	40	60	30	40	1	1	5	4	2	1	1	6	8	1	3	7	0	2	1	0	0	0	0	0	0	0	0.232555
1517	1	2	69	1	1	36	2			1	50	10	10	10	5	20	10	20	10	10	1	1	5	1	5	4	1	13	5	1	3	4	0	2	1	0	0	0	0	0	0	0	2.640944
1519	1	2	67	3	2	45	2			2	10	50	10	10	5	10	10	10	10	5	1	1	5	1	3	4	1	7	9	2	5	2	0	2	1	0	0	0	0	0	0	0	0.420704
1522	1	1	50	2	3	55	1		1		60	50	50	80	50	20	50	50	50	60	3	5	3	4	1	1	3	5	8	3	5	8	0	2	1	0	0	0	0	0	0	0	0.314168
1524	1	2	58	3	3	48	2			1	10	20	10	30	30	20	20	20	20	20	2	2	1	1	1	2	1	8	8	3	5	1	0	2	1	0	0	0	0	0	0	0	1.415868
1527	1	2	73	1	2	42	2			1	80	75	75	50	50	70	75	50	60	50	1	1	2	4	4	3	1	11	7	1	3	2	0	2	1	0	0	0	0	0	0	0	0.554424
1533	1	2	69	3	2	37	1		1		5	20	10	5	10	3	7	10	12	5	5	5	5	5	1	1	5	10	10	5	3	4	0	2	1	0	0	0	0	0	0	0	0.260352
1534	1	2	58	2	3	17	1		2		15	15	20	20	20	20	20	20	20	20	1	1	5	1	1	1	1	8	5	3	5	1	0	2	1	0	0	0	0	0	0	0	1.36546
1536	1	2	18	4	2	4	2			2	30	30	40	25	35	30	30	50	40	40	2	2	1	1	2	1	1	19	8	4	1	5	0	2	1	0	0	0	0	0	0	0	1.035207
1537	1	1	34	2	3	46	1		2		10	20	30	20	20	30	20	10	20	30	4	4	4	3	4	3	4	19	10	1	3	1	2	2	1	0	0	0	0	0	0	0	0.694366
1539	1	2	84	3	3	12	1		1		25	0	25	25	50	10	10	20	20	40	2	1	3	1	2	1	1	6	5	2	4	4	0	2	1	0	0	0	0	0	0	0	2.824871
1540	1	2	20	2	2	19	2			1	60	50	50	35	40	50	45	40	10	20	1	2	2	1	2	5	2	6	8	4	1	2	0	2	1	0	0	0	0	0	0	0	0.330484
1541	1	1	18	3	1	48	1		2		50	30	100	100	20	50	100	100	100	20	2	4	5	1	1	4	3	10	9	3	1	1	1	1	1	0	0	0	0	0	0	0	3.291661
1542	1	1	20	4	2	53	2			2	25	50	50	50	50	50	50	50	50	50	3	4	3	3	2	2	1	20	2	4	1	5	4	2	1	0	0	0	0	0	0	0	2.724897
1544	1	1	54	4	3	8	3	1			80	65	75	65	50	75	75	70	75	65	5	5	5	4	1	1	2	21	11	1	2	1	0	2	1	0	0	0	0	0	0	0	0.6243
1548	1	2	32	4	2	49	2			1	50	50	40	55	40	50	45	50	30	40	1	1	4	1	1	2	1	12	5	4	1	8	0	2	1	0	0	0	0	0	0	0	0.855152
1549	1	1	72	4	2	8	2			1	85	70	70	35	20	85	65	65	35	20	1	1	5	1	5	1	1	17	8	1	3	4	0	2	1	0	0	0	0	0	0	0	1.144563
1550	1	1	70	2	2	39	2			1	40	40	25	35	5	25	20	15	20	15	1	1	1	1	5	3	1	21	7	1	3	2	0	2	1	0	0	0	0	0	0	0	1.175851
1553	1	2	71	1	2	36	1		1		85	65	70	70	75	85	65	75	75	75	5	5	5	2	1	1	5	10	10	2	4	2	0	2	1	0	1	0	0	0	0	0	0.458076
1555	1	2	75	1	2	36	3	3			67	33	51	62	52	76	64	57	82	63	4	2	5	3	3	1	2	21	11	1	3	4	0	2	1	0	0	0	0	0	0	0	1.308912
1556	1	1	22	4	2	6	3	3			56	45	54	66	67	58	43	53	67	67	1	2	1	1	1	1	1	14	10	3	1	1	0	2	0	0	0	1	0	0	0	0	0.662146
1559	1	1	70	1	2	36	2			2	25	20	10	10	20	40	20	30	20	20	3	3	5	1	4	1	2	12	10	1	1	2	0	2	1	0	0	0	0	0	0	0	0.399153
1562	1	2	82	4	2	6	1		2		80	75	50	60	75	80	75	50	60	75	5	1	5	1	1	1	1	18	10	1	4	4	0	2	1	0	0	0	0	0	0	0	2.159789
1563	1	2	79	2	1	39	2			1	10	40	20	10	20	10	70	0	10	10	1	2	3	1	5	5	1	12	10	1	3	4	0	1	1	0	0	0	0	0	0	0	0.68627
1565	1	1	68	2	3	19	1		1		50	30	30	20	30	50	20	10	20	30	1	5	1	1	1	1	1	7	9	3	5	3	0	2	1	0	0	0	0	0	0	0	0.350989
1566	1	1	42	4	3	6	2			2	60	70	30	50	50	90	80	80	85	75	1	1	1	1	2	1	1	18	9	1	1	1	0	2	1	0	0	0	0	0	0	0	3.956499
1569	1	2	19	4	2	16	2			1	20	50	20	10	5	60	50	30	40	20	2	2	1	1	5	5	1	19	7	4	1	5	3	2	1	0	0	0	0	0	0	0	0.920015
1571	1	1	52	3	1	5	2			1	5	10	30	5	10	5	5	30	5	10	2	2	2	2	5	5	1	11	9	1	5	1	0	2	1	0	0	0	0	0	0	0	0.469224
1572	1	2	26	2	2	39	3	1			100	100	100	100	90	50	50	50	50	50	1	1	1	1	1	1	1	9	7	1	1	1	0	2	1	0	0	0	0	0	0	0	1.12399
1573	1	1	46	3	1	45	3	2			25	50	30	50	40	25	50	30	30	40	1	1	3	1	5	1	1	16	8	1	3	1	2	2	0	1	0	0	0	0	0	0	2.08882
1575	1	1	48	3	2	24	1		2		80	58	58	55	50	85	65	65	60	60	2	4	2	2	1	1	1	22	11	1	5	1	2	2	1	0	0	0	0	0	0	0	0.746192
1580	1	2	65	4	2	53	4	3			60	60	60	30	30	75	75	70	60	60	1	1	1	1	2	4	1	20	10	1	3	4	0	2	1	0	0	0	0	0	0	0	0.480271
1581	1	1	40	1	2	25	3	2			75	70	65	50	50	75	70	60	60	50	1	1	1	2	3	3	2	2	10	3	1	8	0	2	1	0	0	0	0	0	0	0	0.162676
1583	1	2	82	1	2	42	2			2	0	25	25	25	25	0	25	25	25	25	4	1	5	1	1	1	1	12	8	1	4	4	0	2	1	0	0	0	0	0	0	0	0.554424
1584	1	1	53	2	3	17	1		1		80	40	90	80	65	80	40	80	50	60	4	5	4	2	1	1	4	16	11	2	2	1	1	2	1	0	0	0	0	0	0	0	0.78891
1587	1	1	73	2	2	17	2			2	35	20	25	25	30	30	20	25	20	25	3	1	4	1	2	1	1	9	8	1	4	4	0	2	1	0	0	0	0	0	0	0	0.562659
1589	1	2	54	1	2	34	2			2	60	60	60	55	50	65	60	60	65	60	1	1	5	1	1	1	1	20	8	1	3	1	0	2	1	0	0	0	0	0	0	0	1.121605
1591	1	1	69	4	3	6	1		2		10	10	10	10	60	10	10	20	3	50	1	1	4	2	1	1	1	4	7	3	5	4	0	2	0	1	0	0	0	0	0	0	1.515827
1594	1	1	69	2	2	39	2			1	50	50	0	0	0	50	50	0	0	0	1	1	1	1	1	1	1	3	4	3	5	4	0	2	1	0	0	0	0	0	0	0	1.134531
1595	1	2	77	3	2	40	2			1	50	5	40	60	20	50	5	20	70	30	3	1	5	1	1	1	1	17	8	1	3	7	0	2	1	0	0	0	0	0	0	0	1.226574
1599	1	1	66	4	1	8	2			2	55	15	50	5	15	55	55	55	53	55	1	1	1	1	4	4	1	10	10	1	3	8	0	2	1	0	0	1	0	0	0	0	0.326949
1601	1	1	50	4	3	53	1		1		70	55	40	70	25	85	75	65	80	40	4	5	2	3	1	1	2	21	10	1	3	1	0	2	1	0	0	0	0	0	0	0	0.621424
1604	1	1	35	1	2	42	3	2			80	50	70	40	40	70	45	60	40	45	1	2	5	1	3	1	1	19	10	2	3	3	2	2	1	0	0	0	0	0	0	0	1.06587
1606	1	1	21	1	1	36	5	3			85	70	95	80	95	85	75	95	80	95	2	3	3	2	2	1	1	21	8	4	1	5	0	2	1	0	0	0	0	0	0	0	1.914221
1607	1	2	70	1	2	42	2			2	30	30	30	30	45	30	45	35	35	30	2	1	5	5	2	1	1	12	11	1	5	4	0	2	1	0	0	0	0	0	0	0	0.265129
1608	1	1	24	1	3	36	1		1		20	10	20	20	30	18	20	10	30	20	4	5	4	1	4	1	1	18	10	3	1	1	0	2	0	0	0	1	0	0	0	0	0.939294
1612	1	1	29	3	2	21	2			2	10	60	10	20	0	10	50	10	20	10	4	4	4	2	4	4	4	9	7	1	1	1	0	2	1	0	0	0	0	0	0	0	0.466629
1614	1	2	28	4	3	4	1		1		20	25	0	50	30	15	10	20	20	50	4	4	4	4	5	4	4	10	11	3	1	1	0	2	0	1	0	0	0	0	0	0	0.173249
1616	1	2	71	1	2	42	1		1		58	50	62	18	40	46	52	56	36	38	5	4	5	5	1	1	1	19	10	1	3	7	0	2	1	0	0	0	0	0	0	0	0.777364
1617	1	2	65	4	3	4	3	1			75	60	80	2	70	50	10	50	25	25	2	4	2	5	1	1	4	3	10	3	4	4	0	2	1	0	0	0	0	0	0	0	0.151568
1618	1	1	32	4	3	6	3	3			10	15	20	20	35	10	15	35	10	30	2	1	5	2	2	2	2	3	5	3	1	8	0	2	0	1	0	0	0	0	0	0	3.917141
1620	1	1	75	1	1	42	1		1		75	70	80	80	75	80	75	85	90	75	5	4	5	1	1	1	1	12	10	1	4	3	0	2	1	0	0	0	0	0	0	0	0.217406
1622	1	2	58	3	2	47	3	3			50	20	60	60	5	40	10	20	20	5	1	1	2	1	1	2	1	12	11	3	5	2	0	2	1	0	0	0	0	0	0	0	0.229472
1623	1	1	69	1	2	33	3	1			40	50	60	70	66	40	60	70	80	60	4	1	5	4	1	1	1	11	5	2	5	2	0	2	1	0	0	0	0	0	0	0	1.037318
1629	1	2	76	1	2	34	3	3			25	50	50	20	50	25	50	50	50	50	1	1	5	1	5	1	1	8	10	1	3	4	0	2	1	0	0	0	0	0	0	0	0.182932
1632	1	2	29	3	1	21	3	3			10	10	20	10	50	10	5	10	20	30	3	2	3	3	3	1	2	9	7	3	2	8	0	2	1	0	0	0	0	0	0	0	0.379728
1633	1	2	61	1	1	9	3	3			50	70	80	100	80	90	60	80	80	90	4	4	5	4	5	1	1	7	9	4	5	8	0	2	1	0	0	0	0	0	0	0	0.34435
1634	1	2	76	2	2	39	3	2			40	10	40	15	5	15	10	10	5	1	3	1	2	2	5	4	1	12	10	1	3	4	0	2	1	0	0	0	0	0	0	0	0.243303
1637	1	2	48	3	3	12	2			2	20	50	10	20	80	20	40	20	10	10	3	1	3	1	1	1	1	9	5	6	3	8	0	1	1	0	0	0	0	0	0	0	7.967953
1641	1	2	46	4	3	53	3	3			30	20	20	20	10	20	10	30	20	20	2	2	3	2	1	2	3	11	10	1	5	3	0	2	0	0	0	0	1	1	0	0	0.168079
1642	1	1	47	1	1	36	3	1			15	15	15	15	40	10	10	10	10	60	4	1	4	2	1	1	1	8	5	1	1	1	0	2	1	0	0	0	0	0	0	0	2.361317
1647	1	1	21	1	3	36	1		2		20	20	20	20	20	0	0	0	50	50	3	3	3	3	2	3	4	11	5	1	1	1	0	2	1	0	0	0	0	0	0	0	1.846956
1649	1	2	44	4	2	6	1		2		65	60	50	60	75	50	60	70	60	70	2	4	4	1	5	1	1	14	8	3	3	7	5	2	0	0	0	0	1	0	0	0	1.805407
1650	1	2	82	4	2	53	3	3			70	10	25	15	20	65	46	25	12	30	1	3	1	1	1	1	1	7	9	1	4	4	0	2	1	0	0	0	0	0	0	0	0.342534
1654	1	2	64	4	2	53	1		1		60	70	59	45	60	90	80	75	75	80	1	3	1	1	1	1	1	3	10	2	1	4	0	2	1	0	0	0	0	0	0	0	0.163802
1656	1	1	66	4	1	6	3	2			2	5	45	25	2	2	2	67	18	5	1	1	1	1	2	1	1	12	8	1	3	1	0	2	1	0	0	0	0	0	0	0	1.477257
1657	1	1	71	3	1	48	3	3			30	30	20	10	10	20	20	20	20	20	5	2	5	1	1	1	1	12	8	1	3	4	0	2	1	0	0	0	0	0	0	0	1.027238
1658	1	2	41	1	2	42	1		1		70	50	50	50	50	70	50	50	50	50	1	1	1	4	1	1	1	14	13	1	5	1	0	2	1	0	0	0	0	0	0	0	0.2112
1660	1	1	55	4	2	4	1		2		20	20	20	20	30	20	20	20	20	20	2	1	5	4	1	1	1	12	8	1	3	1	0	2	1	0	0	0	0	0	0	0	0.607127
1663	1	2	76	3	2	45	1		1		20	30	0	12	15	15	20	20	15	20	5	2	2	1	1	1	1	7	5	1	5	4	0	2	0	1	0	0	0	0	0	0	1.740789
1669	1	2	74	2	1	26	2			1	60	60	50	60	30	50	60	40	60	40	1	1	2	3	1	3	1	7	8	1	5	4	0	2	1	0	0	0	0	0	0	0	0.560598
1670	1	2	66	4	2	6	1		1		60	60	50	50	60	70	70	70	70	70	5	5	4	5	1	1	1	18	8	2	3	4	0	2	1	0	0	0	0	0	0	0	4.516434
1672	1	2	23	3	3	24	1		2		90	50	80	60	50	90	75	90	80	75	4	5	4	1	3	1	1	18	10	3	1	1	0	2	1	0	0	0	0	0	0	0	0.60387
1673	1	1	36	2	3	18	1		1		50	70	60	90	100	50	70	90	60	100	4	3	2	2	1	3	3	19	11	1	3	1	2	2	1	0	0	0	0	0	0	0	0.694366
1674	1	1	71	2	3	39	1		1		30	10	20	20	20	10	20	20	20	20	5	1	5	1	1	1	1	6	8	1	2	4	0	2	1	0	0	0	0	0	0	0	0.401038
1675	1	2	18	3	2	45	2			2	60	32	100	25	45	80	9	100	25	10	2	2	2	1	2	1	1	12	4	4	1	5	1	1	1	0	0	0	0	0	0	0	1.585525
1677	1	2	66	3	1	48	2			2	40	0	60	0	0	20	0	50	0	0	1	2	4	1	4	4	1	22	8	1	3	2	0	2	1	0	0	0	0	0	0	0	4.151349
1678	1	1	81	1	1	34	3	3			30	20	20	20	2	50	20	3	20	3	1	1	4	1	4	4	1	12	11	3	3	3	0	2	1	0	0	0	0	0	0	0	0.160365
1682	1	1	38	4	3	53	2			2	10	25	20	20	25	20	20	20	20	20	4	4	4	3	4	3	3	20	10	1	3	1	1	2	1	0	0	0	0	0	0	0	0.460612
1684	1	1	59	2	3	26	1		1		22	9	25	34	34	34	6	25	20	12	5	1	5	1	1	1	1	9	8	3	1	4	0	2	0	1	0	0	0	0	0	0	0.737739
1687	1	2	72	1	2	34	1		2		50	50	50	25	50	10	10	10	10	10	2	1	4	1	1	1	1	18	8	1	3	4	0	2	1	0	0	0	0	0	0	0	1.121605
1689	1	1	74	3	1	48	2			1	50	10	10	2	5	50	2	2	1	5	1	1	2	1	5	2	1	19	11	1	3	4	0	2	1	0	0	0	0	0	0	0	1.440301
1692	1	2	67	3	2	48	2			2	50	50	50	50	50	25	25	25	25	10	1	1	1	1	1	3	1	12	10	1	3	4	0	2	1	0	0	0	0	0	0	0	0.677077
1693	1	1	68	3	2	51	2			2	20	20	35	45	20	30	20	30	30	30	4	4	4	1	4	4	1	20	11	3	3	1	0	2	1	0	0	0	0	0	0	0	0.721593
1694	1	1	72	4	3	53	2			2	40	75	35	30	35	60	25	56	56	60	1	1	5	1	4	4	1	15	7	1	2	4	0	2	1	0	0	0	0	0	0	0	0.443206
1697	1	2	51	2	1	29	4	3			30	10	20	20	20	30	10	20	20	20	1	1	1	1	1	1	1	7	5	1	3	1	0	2	1	0	0	0	0	0	0	0	0.805089
1699	1	1	77	4	2	6	3	2			44	23	68	48	18	61	52	71	74	44	1	1	1	1	1	1	1	17	11	1	4	4	0	2	1	0	0	0	0	0	0	0	2.071277
1703	1	2	66	4	3	32	3	1			80	75	80	100	100	70	75	80	100	85	1	1	3	1	1	1	1	4	9	3	5	4	0	2	1	0	0	0	0	0	0	0	0.3414
1705	1	2	46	3	2	12	4	3			60	45	75	85	60	50	60	75	55	65	1	2	5	1	2	2	1	8	9	3	1	1	0	2	1	0	0	0	0	0	0	0	0.998545
1707	1	1	88	1	2	42	2			1	30	25	25	5	10	35	15	10	5	5	3	1	4	3	4	1	2	12	8	1	3	4	0	2	1	0	0	0	0	0	0	0	0.454628
1708	1	1	35	1	3	36	2			2	25	25	25	0	25	25	25	25	0	25	1	1	1	1	1	1	1	11	10	1	3	1	2	2	1	0	0	0	0	0	0	0	0.312206
1710	1	1	35	3	3	48	1		2		20	25	10	15	35	20	30	15	40	25	4	3	3	4	4	3	2	18	10	1	3	1	2	2	1	0	0	0	0	0	0	0	1.636248
1712	1	1	50	4	2	32	1		1		80	70	70	65	75	80	70	80	70	70	5	1	5	1	1	1	1	19	5	1	3	1	0	2	1	0	0	0	0	0	0	0	3.101735
1713	1	1	73	1	3	36	1		2		10	10	20	20	40	40	10	10	20	40	4	4	5	5	3	1	1	9	8	3	1	4	0	2	1	0	0	0	0	0	0	0	0.834687
1715	1	1	56	4	2	35	4	3			0	25	25	25	25	0	25	25	0	50	1	1	4	1	1	4	1	12	2	5	1	9	0	3	0	0	0	0	0	0	1	0	1.624396
1716	1	1	73	3	2	24	1		1		80	60	100	100	100	70	80	80	70	90	1	3	5	5	1	1	2	21	11	1	3	4	5	2	0	1	0	0	0	0	0	0	1.139344
1718	1	2	27	3	1	21	2			2	5	30	15	15	35	15	15	15	15	50	1	1	2	1	1	2	1	6	7	1	2	7	3	2	1	0	0	0	0	0	0	0	0.379728
1721	1	2	72	3	2	12	4	3			0	0	89	0	11	10	15	30	5	40	2	3	3	1	1	1	1	5	8	2	5	4	0	2	0	1	0	0	0	0	0	0	1.024617
1727	1	1	35	4	3	8	1		1		75	60	90	85	70	75	60	75	85	90	5	5	5	4	2	4	3	19	11	1	3	1	3	2	1	0	0	0	0	0	0	0	0.654001
1728	1	2	39	3	1	5	3	3			75	95	80	95	80	90	100	95	95	85	1	1	1	1	1	1	1	14	9	1	3	3	1	2	1	0	0	0	0	0	0	0	0.379728
1729	1	1	73	2	2	39	3	1			70	50	50	55	65	65	40	50	65	75	5	1	5	2	1	1	1	19	10	1	2	2	0	2	1	0	0	0	0	0	0	0	0.5623
1730	1	2	48	1	2	42	2			2	75	45	70	60	65	75	35	75	60	70	2	1	1	4	1	1	1	20	10	1	3	1	1	2	1	0	0	0	0	0	0	0	0.777364
1731	1	2	79	2	1	39	1		1		75	30	70	70	50	50	20	60	50	40	4	4	4	5	1	1	4	5	10	3	4	4	0	2	1	0	0	0	0	0	0	0	0.243303
1732	1	1	20	3	3	13	1		2		20	20	20	20	20	0	50	0	0	55	3	4	4	3	3	3	3	17	5	3	1	5	0	2	0	1	0	0	0	0	0	0	3.654348
1733	1	2	81	2	2	26	2			1	50	60	40	25	40	25	10	25	25	35	3	1	3	1	4	4	1	10	5	1	4	4	0	2	1	0	0	0	0	0	0	0	1.585923
1735	1	2	77	3	2	12	1		1		65	60	50	70	20	50	65	50	65	10	5	3	5	1	1	1	1	16	11	1	3	4	0	1	1	0	0	0	0	0	0	0	3.949099
1736	1	2	75	1	2	34	1		2		80	75	65	65	70	70	65	55	50	60	1	1	1	1	1	1	1	7	5	1	1	2	0	2	1	0	0	0	0	0	0	0	1.082192
1737	1	2	69	1	3	42	1		1		50	75	57	50	25	15	0	78	50	85	3	4	3	2	1	1	2	14	10	3	4	4	0	4	0	0	0	0	0	0	0	1	0.272052
1739	1	1	27	4	2	49	3	3			10	20	20	20	20	10	20	20	20	20	2	2	2	1	2	1	2	6	7	3	3	1	0	2	1	0	0	0	0	0	0	0	0.411252
1740	1	2	62	3	2	13	1		2		80	60	65	60	50	65	45	50	50	48	5	3	5	3	1	1	2	20	10	1	2	3	0	1	1	0	0	0	0	0	0	0	1.812408
1741	1	1	45	4	2	53	1		1		5	25	45	5	25	10	25	45	10	10	2	4	2	4	3	4	3	22	13	1	3	1	1	2	1	0	0	0	0	0	0	0	0.621424
1742	1	2	26	4	2	6	1		2		5	20	5	0	0	5	20	0	0	0	4	4	4	2	1	1	1	20	10	1	3	1	1	2	1	0	0	0	0	0	0	0	2.466968
1744	1	1	84	4	2	41	2			1	10	10	50	15	15	10	10	50	15	15	4	2	5	5	1	5	4	10	8	1	3	4	0	2	1	0	0	0	0	0	0	0	0.392575
1746	1	1	72	2	1	29	1		2		60	60	50	60	50	50	45	45	40	40	4	1	4	1	1	1	1	17	10	1	3	4	0	2	1	0	0	0	0	0	0	0	0.558167
1750	1	2	79	4	2	6	3	3			55	25	15	20	30	55	45	45	45	45	1	1	4	1	4	1	1	8	7	1	3	4	0	2	1	0	0	0	0	0	0	0	1.540384
1752	1	2	46	4	2	6	1		1		80	90	70	80	60	80	70	80	75	80	1	3	3	1	1	1	2	14	8	1	3	7	3	1	0	1	1	0	0	0	0	0	4.458317
1754	1	2	40	2	2	39	5	3			90	80	60	35	50	85	90	30	60	50	1	5	5	1	1	1	1	9	5	1	3	2	2	2	1	0	0	0	0	0	0	0	3.179754
1755	1	1	72	1	2	34	1		1		70	50	80	70	60	70	70	80	70	70	4	5	5	1	1	1	1	14	8	1	3	4	0	2	1	0	0	0	0	0	0	0	0.335346
1756	1	2	60	3	2	51	4	3			50	25	100	50	100	50	25	100	50	100	1	1	1	1	1	1	1	22	7	1	3	3	0	2	1	0	0	0	0	0	0	0	2.36879
1757	1	1	30	4	2	8	3	3			66	65	65	65	45	75	56	56	65	65	1	1	1	1	1	1	1	1	9	3	1	8	0	1	1	0	0	0	0	0	0	0	0.633641
1759	1	2	62	3	2	24	1		2		100	80	90	100	80	70	80	80	80	70	5	4	5	1	4	1	1	16	9	1	3	4	0	2	0	1	0	0	0	0	0	0	1.872828
1761	1	2	44	3	1	48	2			1	10	10	25	20	12	20	20	20	10	20	1	1	1	1	2	2	1	15	8	3	3	7	2	1	1	0	0	0	0	0	0	0	3.023779
1762	1	2	73	4	1	4	2			1	25	10	30	15	25	25	10	5	15	10	1	1	1	1	1	1	1	5	5	1	4	4	0	2	1	0	0	0	0	0	0	0	0.896649
1763	1	1	57	3	2	12	2			2	70	80	75	60	65	52	70	65	65	50	5	3	5	1	3	2	1	5	5	3	5	1	0	2	1	0	0	0	0	0	0	0	2.732305
1765	1	2	47	2	3	39	3	1			80	77	70	75	54	75	60	70	65	80	2	2	2	2	1	1	3	8	8	1	1	1	0	2	1	0	0	0	0	0	0	0	0.508782
1766	1	2	68	3	2	48	3	1			55	50	55	45	65	55	45	40	45	50	5	4	5	4	2	1	2	18	11	1	4	4	0	2	1	0	0	0	0	0	0	0	1.985203
1767	1	1	69	2	1	26	2			1	40	20	40	20	20	40	20	40	20	20	2	1	2	1	1	1	1	14	12	1	3	4	0	2	1	0	0	0	0	0	0	0	0.343815
1768	1	2	61	2	2	55	3	1			20	15	15	15	40	10	8	8	8	20	4	1	4	3	1	1	1	11	11	3	1	1	0	2	1	0	0	0	0	0	0	0	0.111209
1770	1	2	73	2	1	26	4	3			20	25	20	10	25	20	25	10	10	25	5	1	5	2	1	1	1	11	7	1	3	4	0	2	1	0	0	0	0	0	0	0	0.560598
1771	1	2	36	1	2	34	2			2	65	50	20	20	80	50	50	25	25	80	4	2	4	4	3	1	1	21	10	1	3	1	0	2	1	0	0	0	0	0	0	0	0.733274
1772	1	1	81	3	2	48	2			2	20	10	30	20	20	10	20	30	20	20	1	1	2	1	1	1	1	14	8	3	3	4	0	2	1	0	0	0	0	0	0	0	1.027238
1773	1	1	62	3	3	48	1		1		20	10	15	55	45	20	5	15	5	25	2	1	5	1	1	1	1	13	8	3	4	8	0	2	1	1	1	0	0	0	0	0	1.054059
1774	1	1	67	1	2	36	1		2		50	10	15	15	10	50	10	15	15	10	5	1	4	1	1	1	1	21	11	1	3	2	0	2	1	0	0	0	0	0	0	0	1.170322
1778	1	1	47	1	2	25	1		2		20	10	20	30	20	10	25	30	15	20	4	3	5	1	1	1	1	17	10	3	3	8	0	2	1	0	0	0	0	0	0	0	0.608719
1779	1	2	78	3	2	48	2			1	0	25	25	25	25	0	25	25	25	25	1	1	1	1	1	3	1	4	8	1	4	4	0	2	1	0	0	0	0	0	0	0	1.415868
1780	1	2	73	2	2	26	4	3			69	79	89	49	75	75	98	98	98	98	1	1	5	1	1	1	1	12	7	1	3	4	0	2	1	0	0	0	0	0	0	0	0.560598
1783	1	2	72	3	2	12	2			1	25	25	25	25	0	25	25	25	25	0	1	1	1	1	5	4	1	11	9	1	3	4	0	2	1	0	0	0	0	0	0	0	0.998545
1787	1	2	31	3	2	12	2			1	50	75	35	35	35	25	45	15	15	15	2	2	2	1	2	1	1	12	10	4	1	1	0	2	0	0	0	0	0	1	0	0	0.441606
1788	1	2	84	4	2	49	3	2			25	50	50	45	40	60	60	60	55	60	1	1	2	1	1	1	1	14	7	1	4	4	0	2	1	0	0	0	0	0	0	0	0.3414
1790	1	1	39	3	2	12	3	2			30	15	30	10	15	30	15	30	10	15	5	1	4	2	4	1	1	19	10	1	2	1	1	1	1	0	0	0	0	0	0	0	3.156688
1792	1	1	61	1	2	42	3	3			70	50	50	40	60	70	50	40	40	40	1	3	4	1	1	1	1	19	11	1	3	4	0	2	1	0	0	0	0	0	0	0	0.637439
1793	1	1	51	2	1	27	1		1		0	0	65	35	0	5	10	40	45	0	4	2	5	2	1	1	1	13	8	1	2	1	2	2	1	0	0	0	0	0	0	0	0.350989
1794	1	1	35	1	3	36	1		1		90	88	95	100	99	90	57	99	100	99	5	5	5	3	3	4	4	20	11	1	3	3	2	2	1	0	0	0	0	0	0	0	0.915393
1796	1	1	32	1	3	36	1		2		10	15	20	20	35	10	15	20	20	35	4	4	5	5	5	4	5	15	11	1	3	2	1	2	1	0	0	0	0	0	0	0	0.312206
1797	1	2	44	3	2	51	3	3			60	60	50	60	10	60	60	35	60	10	1	1	1	1	1	1	1	20	11	1	3	7	3	2	1	0	0	0	0	0	0	0	0.759233
1801	1	2	77	1	2	42	1		2		15	20	15	30	20	20	15	25	30	30	2	1	5	1	4	1	1	11	5	1	3	7	0	2	1	0	0	0	0	0	0	0	1.568458
1803	1	1	69	1	3	36	1		1		60	50	60	50	33	85	60	60	75	50	5	4	4	4	4	4	4	14	10	3	5	4	0	2	1	0	0	0	0	0	0	0	0.399153
1805	1	2	52	1	2	42	2			2	8	2	60	10	20	8	2	60	10	20	2	1	4	1	4	1	1	13	5	1	3	7	0	2	1	0	0	0	0	0	0	0	1.568458
1806	1	1	73	3	2	45	3	1			60	40	50	25	40	32	20	25	20	25	2	2	5	2	1	1	1	13	11	1	3	4	0	2	1	0	0	0	0	0	0	0	0.255937
1807	1	2	58	2	1	17	2			2	70	50	50	10	60	60	50	60	10	60	1	1	5	1	5	1	1	15	10	1	3	1	0	2	1	0	0	0	0	0	0	0	0.230815
1808	1	2	71	1	2	34	2			2	35	10	10	10	10	25	10	15	15	10	3	1	5	2	4	2	1	21	8	1	3	4	0	2	1	0	0	0	0	0	0	0	1.121605
1810	1	1	70	2	2	39	3	1			60	45	75	80	45	70	80	80	80	80	3	1	4	1	1	1	1	3	8	3	4	4	0	2	1	0	0	0	0	0	0	0	0.401038
1814	1	2	73	3	2	12	2			2	40	20	20	20	20	35	10	20	10	10	5	2	3	1	5	2	2	17	11	1	3	4	0	2	1	0	0	0	0	0	0	0	1.40007
1820	1	1	25	1	3	42	1		1		25	25	10	5	10	25	15	5	10	10	4	3	4	4	5	2	1	5	5	3	1	1	0	2	0	1	0	0	0	0	0	0	2.206717
1824	1	1	66	2	1	29	2			2	60	60	75	50	70	20	20	20	10	30	5	3	3	1	1	1	1	10	9	3	3	4	0	2	1	0	0	0	0	0	0	0	0.350989
1825	1	2	19	4	3	6	4	3			60	45	55	50	60	60	50	55	45	60	1	1	1	1	1	1	1	10	7	4	1	2	0	1	0	0	0	0	0	0	1	0	5.092408
1826	1	1	54	1	3	42	3	3			30	10	80	60	30	30	30	50	30	30	1	1	1	1	1	1	1	2	6	3	5	8	0	2	1	0	0	0	0	0	0	0	1.286138
1827	1	1	30	4	1	32	4	3			60	40	80	80	79	10	20	20	60	50	2	2	4	1	3	1	1	6	5	1	1	1	0	2	1	0	0	0	0	0	0	0	1.114481
1831	1	2	69	3	1	21	3	2			15	50	10	25	50	25	50	25	50	50	1	1	5	1	1	1	1	6	9	1	1	4	0	2	1	0	0	0	0	0	0	0	0.420704
1832	1	1	52	3	3	12	1		2		51	35	50	53	30	50	28	47	47	28	2	1	2	1	1	1	1	14	10	2	1	1	0	2	1	0	0	0	0	0	0	0	0.461864
1833	1	2	78	1	3	42	1		2		50	50	50	30	50	50	60	40	60	50	2	1	5	1	1	1	1	11	5	2	4	4	0	2	1	0	0	0	0	0	0	0	1.568458
1834	1	2	20	1	2	42	2			2	45	48	45	53	48	47	44	48	55	52	3	3	4	1	4	1	1	12	7	4	1	5	0	2	1	0	0	0	0	0	0	0	0.441649
1835	1	1	31	4	2	6	2			2	40	35	65	55	20	40	35	65	55	45	3	2	3	3	3	3	2	16	10	1	1	3	0	2	1	0	0	0	0	0	0	0	1.892024
1836	1	1	79	4	2	53	2			1	10	50	50	20	10	20	50	50	20	20	1	1	1	1	4	4	1	10	5	1	3	4	0	2	1	0	0	0	0	0	0	0	1.253825
1838	1	1	86	2	2	39	2			1	20	10	50	30	30	20	10	30	30	30	1	1	1	1	5	1	1	18	10	1	3	4	0	2	1	0	0	0	0	0	0	0	0.5623
1842	1	1	46	4	3	6	1		1		70	70	70	65	60	90	80	85	80	80	2	2	2	2	1	1	1	22	10	1	3	1	0	2	1	0	0	0	0	0	0	0	2.071277
1844	1	2	35	3	2	45	3	1			60	50	50	55	55	55	50	50	50	50	1	1	1	1	1	1	1	18	10	1	3	7	0	2	1	0	0	0	0	0	0	0	0.60387
1845	1	2	74	2	2	27	3	2			40	30	50	50	60	50	40	30	40	35	1	2	4	2	1	1	1	8	5	1	3	4	0	2	1	0	0	0	0	0	0	0	0.805089
1846	1	2	53	2	3	18	2			1	25	50	40	40	25	25	50	25	40	20	1	1	3	1	1	5	1	13	10	1	3	1	0	2	1	0	0	0	0	0	0	0	0.162044
1847	1	1	70	3	3	1	2			2	35	40	50	10	50	20	20	35	5	20	3	4	4	2	4	2	2	11	11	1	5	4	0	2	1	0	0	0	0	0	0	0	0.255937
1848	1	2	54	2	3	55	1		1		80	60	90	80	90	80	60	90	80	90	1	4	5	1	1	1	4	3	5	3	1	8	0	2	1	0	0	0	0	0	0	0	0.657894
1849	1	1	52	4	2	30	2			2	15	10	25	20	5	5	10	15	25	0	1	1	5	1	1	2	1	11	10	3	5	1	0	2	1	0	0	0	0	0	0	0	0.214129
1852	1	1	20	3	2	48	1		2		30	90	90	80	80	90	90	90	80	70	1	1	1	1	1	1	1	12	5	4	1	5	1	2	0	0	0	1	0	0	0	0	3.387597
1862	1	1	59	2	1	17	3	2			50	30	55	25	30	60	48	55	45	45	5	4	5	5	3	1	1	5	10	1	3	4	0	2	1	0	0	0	0	0	0	0	0.269067
1865	1	2	32	1	2	34	3	1			70	52	65	55	55	70	60	70	60	60	1	3	3	3	1	1	2	19	10	3	2	1	0	2	1	0	0	0	0	0	0	0	0.733274
1866	1	1	32	4	3	4	2			1	50	60	90	60	88	70	50	30	50	80	1	3	3	4	1	1	2	4	11	1	3	1	1	2	1	0	0	0	0	0	0	0	0.217454
1867	1	2	60	2	2	17	1		1		50	45	60	18	60	65	75	50	25	65	3	4	4	2	1	1	1	16	5	1	3	2	0	2	1	0	0	0	0	0	0	0	4.003553
1868	1	1	65	3	2	12	1		1		20	100	100	100	100	80	100	100	100	100	5	1	5	1	4	1	1	11	9	1	3	4	0	2	0	1	0	0	0	0	0	0	0.991042
1869	1	1	47	3	2	28	3	2			0	0	60	0	0	25	0	50	0	20	4	4	2	1	1	1	1	18	10	3	3	1	2	2	1	0	0	0	0	0	0	0	0.746192
1874	1	2	67	1	1	23	2			2	95	80	80	100	90	75	50	50	80	50	1	1	5	1	1	1	1	6	9	3	1	4	0	2	1	0	0	0	0	0	0	0	0.34435
1876	1	1	66	3	3	40	3	3			75	55	95	45	25	60	35	80	50	15	4	5	5	4	2	2	1	20	11	1	3	4	0	2	1	0	0	0	0	0	0	0	0.746192
1877	1	2	70	3	1	12	2			2	10	10	30	40	10	30	10	20	30	10	1	1	5	1	1	1	1	17	10	1	3	4	0	2	1	0	0	0	0	0	0	0	1.40007
1878	1	1	44	1	2	33	1		1		70	55	60	55	55	75	55	60	60	55	5	5	5	2	1	1	3	9	12	3	1	2	0	2	0	0	0	1	0	0	0	0	0.248387
1879	1	1	52	3	3	13	1		2		60	20	70	40	40	30	20	80	20	25	4	3	3	3	1	1	3	21	10	3	3	1	1	2	1	0	0	0	0	0	0	0	1.268464
1885	1	2	69	3	2	22	1		1		40	20	35	40	35	35	15	20	20	25	1	2	5	1	1	1	1	13	11	1	1	4	0	2	1	0	0	0	0	0	0	0	0.229472
1887	1	1	74	4	2	53	1		2		45	40	45	40	35	55	45	70	50	40	1	1	1	1	1	1	1	22	11	1	3	4	0	2	1	0	0	0	0	0	0	0	0.621424
1888	1	1	81	3	1	13	1		2		65	47	49	50	37	75	60	55	56	60	5	1	4	1	4	1	1	12	10	1	3	4	0	2	1	0	0	0	0	0	0	0	0.432625
1891	1	1	24	3	1	47	3	3			15	5	10	20	45	15	5	10	30	40	3	1	3	3	1	1	1	4	5	1	1	8	0	2	1	0	1	0	0	0	0	0	1.930815
1893	1	2	66	2	1	55	2			1	25	20	70	90	10	15	10	50	15	10	2	1	4	1	5	4	1	11	5	1	3	2	0	2	1	0	0	0	0	0	0	0	0.657894
1895	1	2	78	2	1	18	2			2	50	30	50	50	40	50	30	50	50	40	1	1	4	1	1	1	1	12	9	1	3	2	0	2	1	0	0	0	0	0	0	0	0.297084
1900	1	1	41	1	2	34	1		2		5	5	10	15	20	15	10	20	5	5	4	5	4	4	4	5	4	11	11	2	1	1	0	2	1	0	0	0	0	0	0	0	0.288382
1902	1	1	54	2	2	39	2			2	25	53	30	42	25	21	23	25	42	42	3	1	4	1	3	2	2	12	10	3	5	1	0	2	1	0	0	0	0	0	0	0	0.191779
1903	1	1	73	4	2	53	3	2			50	50	50	60	60	50	50	60	50	60	1	1	2	1	3	1	1	19	8	3	4	4	0	2	1	0	0	0	0	0	0	0	1.299489
1906	1	2	84	3	1	37	3	2			25	0	25	25	10	25	0	0	25	15	1	1	4	1	5	1	1	12	5	1	4	4	0	2	1	0	0	0	0	0	0	0	1.540195
1907	1	2	66	4	2	4	2			1	10	2	10	5	5	6	5	10	5	5	1	1	4	3	2	4	1	6	8	1	3	4	0	2	1	0	0	0	0	0	0	0	0.316951
1908	1	2	67	3	2	24	2			2	30	20	30	30	20	10	20	20	20	20	1	1	1	1	1	4	1	7	5	1	4	8	0	2	1	0	0	0	0	0	0	0	1.140098
1914	1	1	53	3	2	12	2			2	30	10	15	60	45	30	40	20	20	30	5	4	5	1	4	3	1	11	10	2	3	8	0	2	1	0	0	0	0	0	0	0	0.461864
1915	1	2	60	1	1	36	1		2		50	35	50	30	35	55	55	55	45	55	4	4	5	4	2	2	4	8	11	1	3	4	0	2	1	0	0	0	0	0	0	0	0.44642
1917	1	1	52	1	2	42	2			2	50	50	50	50	35	50	50	50	50	25	1	1	1	1	5	5	1	17	11	1	1	1	0	2	1	0	0	0	0	0	0	0	0.637439
1918	1	1	69	3	2	48	2			2	10	60	30	30	30	10	30	30	30	30	1	4	1	1	5	4	1	6	8	1	5	3	0	2	1	0	0	0	0	0	0	0	1.027238
1921	1	1	36	3	2	37	1		1		10	10	40	10	30	40	10	10	30	10	4	1	4	1	1	1	1	7	9	1	3	8	0	2	0	0	1	0	0	0	0	0	0.694696
1922	1	1	72	4	3	41	2			1	50	10	0	10	10	50	10	25	5	0	1	1	1	1	1	2	1	12	8	1	3	4	0	2	1	0	0	0	0	0	0	0	0.392575
1923	1	2	47	1	2	42	1		1		0	25	25	25	25	0	25	25	25	25	5	1	3	1	1	1	1	12	9	3	3	1	1	2	1	0	0	0	0	0	0	0	0.554424
1925	1	2	69	4	2	8	3	1			70	40	80	75	80	90	90	90	40	60	1	2	5	5	1	1	1	7	5	2	1	4	0	2	1	0	0	0	0	0	0	0	0.925186
1929	1	1	64	4	3	53	3	1			10	15	20	15	40	15	15	25	10	40	2	5	4	2	1	1	2	9	10	3	1	3	0	2	0	0	0	1	0	0	0	0	0.217478
1930	1	2	52	1	2	36	2			2	60	50	30	30	30	50	50	30	40	30	1	1	3	1	1	1	1	18	10	1	3	1	2	2	1	0	0	0	0	0	0	0	1.308912
1934	1	2	33	3	3	12	1		2		40	1	10	10	20	40	1	10	20	25	3	2	3	1	3	2	1	18	12	1	3	1	1	2	1	0	0	0	0	0	0	0	1.261849
1936	1	2	71	2	2	26	2			2	5	10	20	5	60	15	20	30	10	25	1	1	4	1	1	1	1	11	5	1	3	4	0	2	1	0	0	0	0	0	0	0	1.585923
1937	1	2	81	3	2	37	1		1		30	10	15	30	15	15	20	25	15	25	5	2	4	2	1	2	2	9	10	1	3	4	0	2	1	0	0	0	0	0	0	0	0.260352
1938	1	2	21	2	2	17	1		1		80	45	30	50	58	35	90	0	80	10	1	1	1	1	1	1	1	13	11	4	1	1	0	2	1	0	0	0	0	0	0	0	0.381004
1939	1	2	69	4	2	41	2			1	20	10	25	25	0	20	20	30	30	0	1	1	3	1	5	3	1	19	8	1	3	4	0	2	1	0	0	0	0	0	0	0	0.995361
1944	1	2	67	4	2	4	2			2	10	2	10	5	5	5	5	10	10	5	1	1	1	1	5	1	1	18	10	1	3	5	0	2	0	0	0	0	0	0	1	0	0.456003
1945	1	2	63	3	2	37	3	3			35	35	50	35	35	25	25	25	25	25	3	3	3	1	3	3	1	20	11	1	3	4	0	2	1	0	0	0	0	0	0	0	0.763356
1948	1	2	45	3	3	12	1		2		100	70	70	70	70	80	65	80	70	65	3	3	3	3	3	3	3	21	11	1	3	1	2	2	1	0	0	0	0	0	0	0	1.40007
1950	1	2	51	3	2	51	2			1	50	25	25	25	10	29	25	25	25	5	1	1	4	1	4	1	1	21	11	1	3	2	1	2	1	0	0	0	0	0	0	0	1.132771
1952	1	2	47	1	3	23	2			2	5	0	20	30	50	5	0	20	25	50	2	3	2	2	2	1	1	10	10	1	4	1	1	2	1	0	0	0	0	0	0	0	0.187825
1953	1	1	70	3	1	51	3	2			25	25	40	30	15	15	10	25	15	10	1	1	1	1	1	5	1	10	8	1	3	2	0	2	1	0	0	0	0	0	0	0	0.514648
1955	1	1	21	4	2	8	3	1			50	50	50	50	50	50	60	60	59	50	2	3	2	1	1	1	2	19	5	1	1	1	0	2	0	0	0	0	0	0	1	0	4.96128
1956	1	2	72	2	1	38	1		2		80	60	80	80	80	80	80	80	80	90	2	1	4	1	1	1	1	15	8	1	3	4	0	2	1	0	0	0	0	0	0	0	0.297084
1957	1	2	78	2	2	29	1		1		70	55	65	35	75	35	40	45	45	50	5	1	5	1	3	1	1	7	10	3	5	4	0	2	1	0	0	0	0	0	0	0	0.162044
1959	1	2	72	3	3	1	2			2	20	10	20	10	30	50	10	20	10	10	1	1	4	4	5	5	1	15	5	1	3	4	0	2	1	0	0	0	0	0	0	0	1.140098
1962	1	1	61	4	2	6	2			1	55	29	52	21	24	73	38	63	29	61	4	1	1	1	5	4	1	23	10	1	1	1	0	2	1	0	0	0	0	0	0	0	2.071277
1966	1	2	68	2	2	17	2			2	50	35	45	75	50	75	45	45	25	50	2	1	5	1	2	1	1	6	8	2	3	4	0	2	1	0	0	0	0	0	0	0	0.482668
1967	1	1	48	1	1	42	3	2			50	30	40	40	25	40	20	40	30	20	1	1	1	1	1	1	1	15	10	1	3	1	1	2	1	0	0	0	0	0	0	0	0.217406
1968	1	1	74	3	1	48	1		1		75	85	80	80	85	70	75	80	80	80	4	1	4	1	1	1	1	17	7	1	4	4	0	2	1	0	0	0	0	0	0	0	3.011881
1971	1	2	61	4	2	53	5	3			75	80	75	45	50	70	80	80	50	60	2	1	5	1	1	1	1	17	5	3	5	1	0	2	1	0	0	0	0	0	0	0	2.841198
1975	1	1	36	3	1	12	2			2	25	25	0	25	25	50	50	0	0	0	1	1	3	2	4	2	3	12	5	1	1	1	0	2	1	0	0	0	0	0	0	0	2.258044
1978	1	2	76	4	2	53	1		2		70	30	50	40	50	75	45	50	50	60	4	1	5	1	1	1	1	19	11	1	3	4	0	4	0	0	0	0	0	0	0	1	0.492811
1981	1	2	61	4	1	6	1		2		90	75	75	50	75	100	95	95	95	50	2	2	1	1	1	1	1	18	10	1	3	4	0	2	1	0	0	0	0	0	0	0	2.159789
1984	1	1	23	2	2	17	1		1		0	0	0	50	50	0	0	0	50	50	5	4	1	3	4	5	3	19	11	1	1	1	0	2	0	1	0	0	0	0	0	0	1.492602
1985	1	1	47	2	2	17	1		2		10	40	20	10	20	10	10	30	20	30	4	3	4	2	1	1	1	21	10	1	3	1	2	2	0	1	0	0	0	0	0	0	0.809508
1987	1	2	34	1	2	34	1		1		15	10	10	15	10	10	5	5	5	5	1	1	2	1	1	1	1	19	11	1	1	1	0	2	1	0	0	0	0	0	0	0	0.733274
1990	1	1	34	1	2	42	1		1		10	18	11	10	51	5	50	20	10	15	5	5	5	2	3	3	4	9	5	5	1	1	0	2	1	0	0	0	0	0	0	0	2.150567
1995	1	2	67	2	2	20	2			1	40	40	30	30	30	20	20	30	20	20	1	2	3	2	3	4	1	11	9	1	3	7	0	2	1	0	0	0	0	0	0	0	0.297084
1998	1	2	85	2	3	55	1		1		75	65	55	55	60	75	70	55	55	55	5	5	4	1	1	1	4	12	11	1	4	4	0	2	1	0	0	0	0	0	0	0	0.111209
2005	1	2	50	1	2	34	1		2		50	55	40	50	45	60	60	50	60	50	1	2	5	1	1	1	1	22	9	1	3	2	1	2	1	0	0	0	0	0	0	0	1.121605
2006	1	1	60	2	2	55	3	1			10	10	25	80	0	20	20	20	20	20	3	3	5	1	3	1	1	10	10	1	2	4	0	2	1	0	0	0	0	0	0	0	0.150237
2007	1	2	63	2	2	39	2			1	30	10	20	60	45	40	30	30	70	80	1	1	3	1	1	1	1	15	10	1	3	2	0	2	1	0	0	0	0	0	0	0	0.243303
2008	1	2	68	2	2	19	3	3			45	35	38	45	42	25	30	25	35	32	1	1	2	1	4	1	1	23	11	1	3	3	0	2	1	0	0	0	0	0	0	0	0.472443
2012	1	2	72	4	2	6	3	1			60	50	60	50	60	80	70	80	60	60	1	1	3	1	1	1	1	13	11	1	5	4	0	2	1	0	0	0	0	0	0	0	0.736622
2013	1	2	78	1	2	9	3	1			10	20	10	50	10	10	10	10	60	10	5	1	4	2	1	1	1	10	11	2	5	4	0	2	1	0	0	0	0	0	0	0	0.187825
2017	1	1	58	3	1	37	3	1			70	45	70	35	60	55	40	75	30	40	1	1	4	1	1	1	1	9	10	1	3	4	0	2	1	0	0	0	0	0	0	0	0.276091
2020	1	1	64	4	3	6	1		2		35	15	40	35	35	30	15	35	30	30	2	1	4	1	2	1	1	16	10	4	5	1	0	1	0	0	0	0	0	0	1	0	5.994873
2027	1	1	54	1	2	42	2			2	30	40	20	20	10	10	10	20	10	30	2	1	2	1	1	1	1	16	5	3	3	8	0	2	1	0	0	0	0	0	0	0	3.770978
2028	1	1	68	2	2	27	1		2		15	20	20	5	40	15	15	15	10	45	1	4	4	2	1	1	1	5	5	3	1	4	0	2	1	0	1	0	0	0	0	0	1.452323
2041	1	1	31	1	3	36	1		1		15	15	25	20	25	20	10	30	25	15	2	4	4	3	4	3	3	18	10	1	3	2	1	2	1	0	0	0	0	0	0	0	0.915393
2048	1	2	62	1	3	36	1		1		20	10	30	10	30	30	25	10	5	30	5	5	5	1	1	1	1	17	10	2	1	1	0	2	1	0	0	0	0	0	0	0	1.308912
2051	1	2	38	4	2	6	1		2		35	10	15	20	30	20	20	15	10	20	4	2	2	4	1	1	1	9	10	4	1	1	0	1	0	0	0	0	0	1	0	0	2.435223
2054	1	1	35	3	2	13	3	1			45	10	50	20	25	10	5	25	5	0	4	5	5	1	1	1	1	17	9	3	3	1	1	2	1	0	0	0	0	0	0	0	1.258883
2058	1	2	49	3	2	21	3	1			65	60	70	55	55	45	30	40	30	25	1	2	1	2	1	1	2	8	10	3	5	1	0	2	1	0	0	0	0	0	0	0	0.229472
2066	1	2	62	3	2	12	2			2	20	30	40	30	70	30	20	20	20	50	1	1	5	1	1	1	1	9	8	1	3	4	0	2	1	0	0	0	0	0	0	0	0.998545
2071	1	1	67	3	2	12	2			1	50	10	30	0	10	20	10	10	50	10	1	1	1	1	5	1	1	12	8	1	3	2	0	2	1	0	0	0	0	0	0	0	0.965825
2073	1	2	29	4	2	6	2			2	20	30	10	5	10	40	40	40	30	30	1	1	1	1	1	1	1	13	10	4	3	8	0	2	1	0	0	0	0	0	0	0	0.841389
2074	1	2	33	2	2	55	2			1	50	20	25	70	10	15	20	20	25	10	1	1	1	2	5	3	1	8	10	3	1	1	0	2	1	0	0	0	0	0	0	0	0.121267
2076	1	2	38	3	3	48	1		1		20	10	25	10	45	25	15	25	10	25	4	4	4	5	4	5	3	20	11	1	3	1	2	2	1	0	0	0	0	0	0	0	1.503087
2080	1	1	62	1	1	33	3	2			50	50	50	65	50	55	50	55	75	50	4	1	1	4	4	1	1	21	11	2	2	1	0	2	1	0	0	0	0	0	0	0	0.608719
2081	1	1	71	4	1	41	1		1		45	20	30	20	25	45	20	25	25	20	5	1	5	1	1	1	1	9	9	1	3	4	0	2	1	0	0	0	0	0	0	0	0.392575
2084	1	2	81	1	2	36	2			1	10	25	25	35	10	0	25	35	15	25	1	1	5	1	2	2	1	12	5	1	3	7	0	2	1	0	0	0	0	0	0	0	2.640944
2088	1	1	59	1	2	36	2			2	0	80	0	90	0	0	0	0	90	0	2	1	2	3	4	4	3	17	11	1	3	1	0	2	1	0	0	0	0	0	0	0	1.170322
2089	1	2	70	3	1	12	1		2		15	20	10	10	20	10	15	10	10	15	2	4	2	2	1	1	1	8	10	1	5	2	0	2	1	0	0	0	0	0	0	0	0.477511
2093	1	1	83	2	1	19	1		2		50	25	45	25	10	35	20	50	25	20	1	1	5	1	1	1	1	6	5	1	3	4	0	2	1	0	0	0	0	0	0	0	0.951172
2095	1	2	60	2	2	17	2			2	50	50	50	75	40	50	50	40	70	40	1	1	1	1	1	1	1	6	5	1	3	8	0	2	1	0	0	0	0	0	0	0	1.36546
2096	1	2	72	2	3	18	2			1	30	75	100	100	80	50	60	75	100	80	1	1	4	5	4	1	1	8	5	1	4	4	1	2	1	0	0	0	0	0	0	0	0.805089
2098	1	1	65	4	2	8	3	2			15	15	15	5	1	15	15	15	15	5	3	2	3	2	3	5	1	13	11	1	3	3	0	2	1	0	0	0	0	0	0	0	0.214129
2100	1	2	74	4	2	53	1		2		70	50	50	50	30	70	70	60	60	60	1	1	5	1	1	1	1	17	10	2	5	4	0	2	1	0	0	0	0	0	0	0	0.480271
2101	1	2	41	2	2	55	1		2		28	25	45	45	45	10	10	15	10	10	2	3	5	1	1	1	1	17	10	1	1	1	0	2	1	0	0	0	0	0	0	0	0.355557
2103	1	1	38	4	3	41	4	1			60	60	50	50	50	80	80	80	70	80	4	2	4	1	3	4	4	11	10	3	1	1	0	3	1	0	0	0	0	0	0	0	0.224317
2104	1	2	54	3	2	13	2			2	67	40	30	40	45	25	10	20	36	40	1	1	1	2	3	4	1	10	10	5	2	1	0	2	1	0	0	0	0	0	0	0	0.21915
2111	1	2	78	4	2	53	2			2	40	25	40	10	10	40	20	50	15	15	1	1	2	1	2	5	1	11	11	1	3	4	0	2	1	0	0	0	0	0	0	0	0.163802
2112	1	1	66	2	2	17	2			2	60	55	45	45	40	60	42	48	45	35	1	1	4	1	1	1	1	21	10	1	3	1	0	2	1	0	0	0	0	0	0	0	0.78891
2118	1	1	68	2	2	18	2			1	25	50	50	50	10	25	25	50	50	25	1	1	5	1	1	4	1	16	8	2	3	3	0	2	1	0	0	0	0	0	0	0	1.023318
2120	1	2	75	3	1	1	2			2	65	30	50	25	10	40	35	5	5	5	1	1	1	1	5	1	1	8	8	1	3	4	0	2	1	0	0	0	0	0	0	0	0.420704
2125	1	2	73	4	3	53	1		1		50	30	30	30	30	70	50	50	50	50	5	2	2	1	1	1	1	19	7	1	5	2	0	2	1	0	0	0	0	0	0	0	1.004317
2128	1	2	83	4	2	32	3	3			20	25	10	0	10	10	25	0	0	10	1	1	4	1	5	4	1	13	5	1	3	4	0	4	0	0	0	0	0	0	0	1	1.412645
2130	1	2	55	3	2	51	2			2	60	80	80	60	60	80	70	80	80	70	1	1	3	1	1	1	1	21	7	1	3	8	0	2	1	0	0	0	0	0	0	0	2.36879
2134	1	2	44	4	2	6	4	3			20	20	20	20	20	25	30	30	30	25	2	1	2	1	1	1	1	17	7	3	3	1	2	2	1	0	0	0	0	0	0	0	5.15879
2135	1	1	40	3	1	51	1		1		40	50	60	50	30	40	50	40	50	30	1	5	1	1	1	1	1	14	8	1	3	1	0	1	0	0	0	1	0	0	0	0	0.968975
2139	1	1	74	4	1	4	4	3			10	10	10	20	50	15	10	20	30	25	1	1	4	1	3	1	1	9	7	1	2	4	0	2	1	0	0	0	0	0	0	0	0.607127
2140	1	1	69	4	2	4	2			2	60	5	50	15	10	70	5	60	5	15	4	1	5	1	2	1	1	13	8	1	3	4	0	2	1	0	0	0	0	0	0	0	0.607127
2143	1	2	50	2	1	55	1		2		75	10	5	10	5	100	25	10	50	10	3	1	4	1	2	1	1	17	9	1	3	2	1	2	1	0	0	0	0	0	0	0	0.681854
2152	1	2	78	3	1	47	1		1		20	70	60	70	50	5	5	10	85	5	5	1	5	2	1	1	1	13	5	1	3	4	0	4	0	0	0	0	0	0	0	1	1.740789
2155	1	2	35	4	2	15	4	3			50	100	85	100	75	50	75	75	100	75	1	2	2	3	1	1	1	6	8	3	2	3	0	1	1	0	0	0	0	0	0	0	0.486198
2156	1	2	56	4	2	6	1		2		70	70	75	60	70	70	75	70	70	60	2	1	3	1	1	1	1	17	8	1	3	4	0	2	1	0	0	0	0	0	0	0	4.516434
2157	1	1	74	4	2	4	2			2	40	10	10	20	25	10	0	10	10	5	5	4	2	1	2	1	1	14	9	1	5	4	0	2	1	0	0	0	0	0	0	0	0.607127
2159	1	2	33	3	1	5	2			1	80	8	9	1	6	50	9	9	30	10	3	3	4	3	4	2	3	1	7	1	1	1	1	2	0	1	0	0	0	0	0	0	0.579798
2161	1	2	74	3	2	12	1		1		50	40	60	40	60	50	40	60	40	50	5	1	4	5	1	1	1	18	9	1	3	4	0	2	1	0	0	0	0	0	0	0	2.927752
2163	1	2	81	2	1	18	3	3			80	45	60	70	65	85	40	65	65	50	1	1	5	1	1	1	1	12	11	1	4	4	0	2	1	0	0	0	0	0	0	0	0.162044
2165	1	2	73	2	3	17	1		1		45	40	55	45	50	60	60	65	60	65	4	3	4	5	1	1	1	19	11	2	1	4	0	2	1	0	0	0	0	0	0	0	0.676753
2171	1	2	78	1	2	44	1		2		10	70	5	10	5	20	60	10	5	5	4	1	5	1	1	1	1	7	8	1	5	4	0	2	1	0	0	0	0	0	0	0	0.34435
2173	1	2	83	3	1	45	1		2		70	55	80	100	45	40	30	50	55	30	5	5	4	3	1	1	2	18	9	1	3	4	0	2	1	0	0	0	0	0	0	0	1.226574
2174	1	2	57	1	2	9	5	3			50	50	50	50	60	50	50	50	50	50	2	1	3	1	2	1	1	12	5	1	3	7	1	2	1	0	0	0	0	0	0	0	0.93318
2177	1	2	68	2	2	29	3	3			57	63	74	49	60	65	73	60	73	69	5	1	5	1	5	1	1	13	7	1	3	4	0	2	1	0	0	0	0	0	0	0	0.297084
2180	1	2	44	1	3	23	3	2			75	20	75	50	20	85	10	75	75	10	1	1	1	1	2	1	1	5	8	1	4	2	0	2	1	0	0	0	0	0	0	0	0.352827
2182	1	1	75	3	2	24	2			2	5	60	20	10	5	15	10	25	20	30	1	1	2	1	5	5	1	17	5	1	3	4	0	2	1	0	0	0	0	0	0	0	3.707338
2183	1	1	72	4	1	41	2			1	42	15	12	9	3	48	20	15	17	21	1	3	2	1	2	4	1	8	9	5	3	4	0	2	1	0	0	0	0	0	0	0	0.392575
2184	1	1	67	3	2	48	3	3			70	60	50	80	45	40	40	45	80	30	5	4	5	5	1	2	1	11	10	1	3	4	0	1	1	0	0	0	0	0	0	0	1.385591
2187	1	2	31	4	3	8	2			2	55	29	49	40	25	68	49	65	49	55	1	2	1	2	2	1	2	12	10	1	2	1	1	2	1	0	0	0	0	0	0	0	0.17212
2190	1	2	74	3	2	13	3	1			40	20	30	40	10	20	20	30	20	10	5	5	4	2	1	1	1	18	13	1	5	3	0	2	1	0	0	0	0	0	0	0	0.642551
2191	1	2	38	1	2	36	5	3			50	0	30	10	5	55	5	30	15	0	1	1	2	1	1	1	1	7	9	3	1	1	0	2	1	0	0	0	0	0	0	0	1.288177
2194	1	2	68	1	1	42	2			1	50	20	20	20	20	50	20	20	20	20	3	1	1	1	3	3	1	16	10	1	3	4	0	2	1	0	0	0	0	0	0	0	0.777364
2195	1	1	65	2	2	17	3	2			50	10	20	15	5	50	10	20	15	5	4	2	5	2	1	1	1	23	12	1	3	1	0	2	1	0	0	0	0	0	0	0	0.78891
2196	1	1	73	3	1	48	3	3			25	10	20	10	10	15	10	20	10	10	1	1	1	1	5	1	1	12	11	1	5	4	0	2	1	0	0	0	0	0	0	0	0.491232
2198	1	2	54	2	1	27	2			2	40	45	65	40	35	30	25	30	30	30	1	1	4	1	2	1	1	13	9	1	3	1	0	2	1	0	0	0	0	0	0	0	0.297084
2199	1	1	82	1	2	36	2			2	75	10	45	25	50	80	40	25	40	50	1	3	5	5	1	5	1	9	5	1	3	4	0	2	1	0	0	0	0	0	0	0	2.361317
2201	1	2	52	1	1	34	3	1			60	20	30	50	20	60	35	50	55	15	5	4	3	1	1	1	1	19	10	3	5	1	0	2	1	0	0	0	0	0	0	0	0.536359
2206	1	1	53	4	2	6	2			2	45	60	35	50	50	75	80	76	65	65	1	4	4	2	1	1	1	23	12	1	3	1	1	2	0	0	0	1	0	0	0	0	2.125357
2214	1	1	69	1	2	42	3	1			30	35	15	20	10	30	15	10	5	15	2	5	5	3	1	1	1	18	10	1	3	4	0	2	1	0	0	0	0	0	0	0	0.637439
2224	1	2	80	4	1	6	2			1	5	10	30	50	5	25	20	50	40	80	1	1	1	1	5	5	1	18	10	1	3	4	0	4	0	0	0	0	0	0	0	1	2.21618
2229	1	2	75	3	1	1	2			1	50	30	50	20	30	30	20	40	20	25	1	1	5	1	5	1	1	20	11	1	3	4	0	2	1	0	0	0	0	0	0	0	0.669033
2235	1	1	30	3	2	48	1		1		15	25	20	15	25	20	15	25	25	15	4	1	1	1	1	1	4	11	7	4	1	1	0	2	1	0	0	0	0	0	0	0	1.16699
2237	1	1	75	4	3	41	1		2		60	50	60	50	60	65	55	65	50	65	5	1	5	2	1	1	1	23	11	1	3	4	0	2	1	0	0	0	0	0	0	0	0.6243
2243	1	1	48	3	2	24	3	2			70	30	40	10	10	75	45	40	40	40	1	1	1	1	1	1	1	9	9	3	1	1	0	2	1	0	0	0	0	0	0	0	0.469224
2250	1	1	54	4	1	56	1		1		50	10	25	5	20	10	0	0	0	0	5	4	4	4	1	1	5	13	8	1	3	3	0	2	1	0	0	0	0	0	0	0	0.392575
2251	1	1	40	3	2	12	3	1			25	30	50	20	25	35	35	45	55	55	1	1	1	4	1	1	1	10	9	1	1	3	0	2	1	0	0	0	0	0	0	0	0.798181
2257	1	2	30	3	2	45	2			2	25	0	25	25	25	25	0	25	25	25	1	1	1	1	1	1	1	14	10	1	3	1	1	2	1	0	0	0	0	0	0	0	0.207122
2263	1	1	73	4	3	8	3	2			60	10	10	0	0	70	10	25	10	10	1	1	4	1	1	1	1	5	8	2	2	4	0	2	1	0	0	0	0	0	0	0	0.392575
2264	1	1	61	4	1	6	1		1		30	10	20	10	30	38	10	10	20	38	3	3	3	3	3	3	3	9	6	5	3	1	0	1	0	0	0	0	0	1	0	0	12.095638
2266	1	1	63	4	1	49	3	1			40	60	40	40	40	40	50	40	40	40	1	1	5	1	1	1	1	12	5	1	3	4	0	2	1	0	0	0	0	0	0	0	1.063868
2267	1	1	74	4	1	8	4	3			70	60	70	60	50	80	80	80	70	70	1	1	3	2	1	1	1	4	10	1	2	4	0	2	1	0	0	0	0	0	0	0	0.214129
2272	1	1	69	3	2	28	3	3			25	50	10	10	10	20	10	10	25	10	4	3	5	1	4	1	1	12	10	1	3	2	0	2	1	0	0	0	0	0	0	0	0.255937
2273	1	1	67	3	2	22	3	2			40	20	40	20	15	30	10	30	40	10	1	1	1	1	1	2	1	13	13	1	3	4	0	2	1	0	0	0	0	0	0	0	0.255937
2278	1	2	57	4	2	6	1		2		20	20	20	20	20	30	10	20	20	20	2	1	3	2	1	1	1	21	10	1	3	1	0	2	1	0	0	0	0	0	0	0	2.159789
2279	1	1	68	3	3	11	1		1		65	75	70	40	35	75	80	75	70	50	5	5	5	4	1	1	4	19	11	2	1	2	0	2	1	0	0	0	0	0	0	0	0.746192
2282	1	1	70	3	1	21	1		2		45	45	55	20	30	20	20	20	20	20	2	1	5	4	1	1	1	19	11	1	3	4	0	2	1	0	0	0	0	0	0	0	0.746192
2284	1	1	84	4	2	4	3	3			45	30	50	25	12	25	40	50	35	12	4	1	4	1	4	1	1	20	9	1	3	4	0	2	1	0	0	0	0	0	0	0	1.780107
2285	1	1	39	3	3	37	3	3			70	55	60	40	35	70	55	60	35	30	1	3	3	4	1	3	1	17	8	1	3	1	0	2	1	0	0	0	0	0	0	0	1.985032
2290	1	1	32	4	3	4	4	2			55	35	45	35	35	45	25	30	30	30	1	1	1	1	1	1	1	18	10	3	2	1	2	2	1	0	0	0	0	0	0	0	0.637578
2296	1	1	69	4	1	49	2			1	20	20	40	20	20	10	10	20	10	10	1	1	4	1	1	4	1	17	10	1	3	1	0	2	1	0	0	0	0	0	0	0	0.6243
2298	1	2	47	4	2	6	1		2		60	50	40	40	60	80	70	60	60	70	4	1	5	1	1	1	1	5	11	1	3	7	1	2	1	0	0	0	0	0	0	0	0.736622
2308	1	1	71	1	1	33	3	3			80	10	50	40	10	80	10	50	20	10	1	1	5	1	1	1	1	15	11	1	3	4	0	2	1	0	0	0	0	0	0	0	0.208785
2314	1	2	68	2	1	39	1		1		75	75	70	60	40	15	20	10	10	5	5	4	5	1	1	1	1	11	9	1	3	4	0	2	1	0	0	0	0	0	0	0	0.508782
2321	1	1	75	3	1	48	1		2		20	20	20	20	20	30	30	0	0	40	1	1	5	1	1	1	1	15	5	1	3	4	0	4	0	0	0	0	0	0	0	1	2.981919
2323	1	2	59	2	2	26	1		1		45	20	30	10	25	50	45	60	50	55	1	2	5	1	1	1	1	16	12	1	5	3	0	2	1	0	0	0	0	0	0	0	0.78602
2325	1	1	57	1	3	42	3	2			40	20	25	20	20	35	20	20	20	15	1	1	3	1	5	1	1	17	9	1	1	1	0	4	0	0	0	0	0	0	0	1	1.367782
2333	1	2	58	2	3	31	3	1			10	5	5	10	5	10	5	10	10	5	5	1	5	1	1	1	1	17	10	1	4	1	0	2	1	0	0	0	0	0	0	0	0.472443
2342	1	1	67	3	2	48	1		2		90	20	80	90	65	45	30	50	40	40	2	1	5	1	2	1	1	16	11	1	3	4	0	2	1	0	0	0	0	0	0	0	1.440301
2343	1	2	83	2	1	19	1		2		20	5	5	65	5	40	5	15	20	20	5	1	5	1	2	1	1	5	5	3	4	4	0	2	1	0	0	0	0	0	0	0	0.805089
2350	1	1	71	2	2	18	2			2	50	10	40	25	10	20	10	50	5	10	2	5	3	1	1	1	1	17	11	1	3	4	0	2	1	0	0	0	0	0	0	0	0.558167
2361	1	1	74	4	2	6	2			2	12	19	36	10	25	19	17	15	10	12	5	3	5	1	5	3	1	13	10	3	1	4	0	2	1	0	0	0	0	0	0	0	0.706434
2363	1	1	31	3	2	1	1		2		40	35	20	15	30	20	25	15	10	30	5	2	4	2	1	1	1	8	9	5	2	1	0	2	0	1	0	0	0	0	0	0	0.712485
2365	1	1	44	4	2	6	3	3			65	70	70	60	20	75	50	65	80	25	1	1	1	5	1	1	1	19	13	2	1	8	0	2	0	0	0	1	0	0	0	0	1.941424
2367	1	1	69	4	2	6	3	3			75	80	75	70	60	80	80	80	79	70	3	5	5	4	2	1	3	19	8	1	3	4	0	2	1	0	0	0	0	0	0	0	4.331343
2371	1	1	72	3	2	40	1		2		45	45	50	33	20	25	25	20	15	10	5	1	5	1	5	1	1	19	11	1	1	4	0	2	1	0	0	0	0	0	0	0	0.746192
2372	1	2	32	2	2	27	3	2			20	20	20	20	20	40	40	20	20	20	4	4	2	3	2	2	1	13	11	3	1	1	0	2	1	0	0	0	0	0	0	0	0.180262
2374	1	1	73	3	2	12	2			1	5	10	20	10	0	5	10	10	10	0	1	1	1	1	5	5	1	12	10	1	3	4	0	1	1	0	0	0	0	0	0	0	1.302753
2375	1	1	51	1	2	42	2			1	30	30	40	30	30	25	25	20	20	25	1	2	2	1	5	4	1	10	8	1	1	1	0	2	1	0	0	0	0	0	0	0	0.454628
2378	1	1	74	3	3	48	3	3			85	100	95	90	75	90	100	90	90	75	1	1	1	1	1	1	1	21	5	3	5	4	0	2	1	0	0	0	0	0	0	0	8.520571
2380	1	1	73	1	3	36	1		1		60	50	60	30	20	60	60	70	60	40	1	5	4	5	1	1	1	19	11	2	1	4	0	2	1	0	0	0	0	0	0	0	1.170322
2381	1	1	66	4	2	32	1		1		75	50	50	60	50	80	75	70	80	60	5	1	5	1	5	1	1	12	7	1	3	4	0	2	1	0	0	0	0	0	0	0	0.392575
2385	1	1	71	2	1	39	3	3			10	10	10	50	10	20	20	20	20	20	3	1	5	3	5	4	4	10	9	1	3	4	2	2	1	0	0	0	0	0	0	0	0.401038
2389	1	1	41	3	2	10	2			2	55	25	55	25	20	55	25	50	25	20	2	1	2	1	1	1	1	21	13	1	3	1	0	2	1	0	0	0	0	0	0	0	0.742065
2391	1	2	32	3	2	51	3	2			20	10	15	55	10	25	15	15	30	15	3	3	3	1	3	1	1	18	11	3	3	1	1	2	1	0	0	0	0	0	0	0	0.759233
2392	1	1	20	2	2	20	1		2		70	80	67	90	78	90	75	80	90	75	4	3	3	4	1	2	3	2	7	3	1	3	1	1	0	0	0	1	0	0	0	0	1.027206
2393	1	1	48	4	2	41	2			1	5	60	15	90	65	25	50	5	50	80	1	1	2	1	3	1	1	15	7	1	3	1	2	4	0	0	0	0	0	0	0	1	0.599414
2401	1	2	37	2	2	39	1		2		50	0	20	0	0	40	0	0	0	0	3	3	3	5	3	3	3	13	13	1	2	1	0	2	1	0	0	0	0	0	0	0	0.5375
2402	1	1	66	4	2	32	3	3			92	98	98	92	98	99	99	99	99	99	5	2	2	1	5	1	1	8	10	1	3	4	1	2	0	0	0	1	0	0	0	0	0.326949
2407	1	2	48	3	3	11	3	1			30	30	25	30	45	70	60	70	60	60	5	1	1	1	1	1	1	23	10	1	3	1	0	4	0	0	0	0	0	0	0	1	1.021531
2408	1	2	46	1	1	42	1		2		5	25	25	25	20	10	25	10	25	30	5	1	2	1	1	1	1	18	5	1	3	7	1	2	1	0	0	0	0	0	0	0	4.598747
2410	1	1	49	4	1	41	1		1		50	10	10	10	20	30	20	15	20	15	2	2	5	1	1	1	1	8	6	3	1	1	2	2	1	0	0	0	0	0	0	0	1.063868
2412	1	2	45	4	2	6	1		2		95	70	90	75	10	90	90	80	80	20	4	4	4	4	1	1	4	20	12	1	3	1	2	2	0	0	0	1	0	0	0	0	2.21618
2425	1	2	53	1	2	34	1		1		78	67	89	76	56	57	56	54	55	56	1	2	1	1	1	1	1	10	11	1	5	3	0	2	1	1	0	0	0	0	0	0	0.187708
2426	1	2	53	2	3	31	2			2	80	60	70	70	80	80	80	70	70	80	2	1	5	1	2	1	1	15	8	1	3	1	0	2	1	0	0	0	0	0	0	0	0.297084
2427	1	1	39	2	1	55	3	2			15	20	30	20	15	20	20	20	20	20	1	1	2	2	2	1	1	19	10	1	3	1	3	2	1	0	0	0	0	0	0	0	0.67162
2434	1	1	83	2	1	26	2			2	35	75	50	45	55	25	75	35	45	55	4	1	5	2	5	3	1	8	7	2	3	4	0	2	1	0	0	0	0	0	0	0	0.718967
2438	1	1	53	1	2	34	3	1			55	55	70	65	45	65	55	75	65	45	3	3	3	2	1	1	1	18	10	1	3	8	0	2	1	0	0	0	0	0	0	0	0.470192
2442	1	1	40	4	3	6	3	3			10	20	40	20	10	10	20	40	20	10	5	4	5	3	5	1	1	19	11	2	3	1	3	2	1	0	0	0	0	0	0	0	1.892024
2445	1	1	37	3	3	12	2			1	25	25	25	25	0	20	20	20	20	20	3	2	3	2	2	4	2	15	10	1	3	1	1	2	1	0	0	0	0	0	0	0	0.381695
2448	1	1	46	4	3	6	3	3			90	50	90	75	40	95	65	95	90	55	1	4	1	1	1	1	1	23	10	1	5	1	0	2	0	0	0	1	0	0	0	0	2.125357
2452	1	1	45	2	2	38	3	3			20	10	25	25	20	10	5	10	10	2	1	1	4	1	1	1	1	12	10	1	1	1	0	2	1	0	0	0	0	0	0	0	0.191447
2459	1	1	70	4	1	53	2			1	20	15	10	10	10	10	15	10	10	10	1	1	1	1	1	2	1	12	9	1	3	4	0	2	1	0	0	0	0	0	0	0	0.443206
2462	1	1	39	3	1	48	2			2	50	90	75	80	100	100	65	80	50	75	3	1	5	1	2	4	3	15	5	3	3	1	0	2	0	0	1	0	0	0	0	0	3.387597
2465	1	1	81	1	2	42	2			1	25	75	25	45	50	50	40	60	25	10	1	1	5	1	5	5	1	16	10	1	3	4	0	2	1	0	0	0	0	0	0	0	0.637439
2466	1	1	67	4	2	6	2			1	20	40	20	10	10	30	50	50	40	40	1	1	1	1	2	1	1	17	8	1	3	4	0	2	1	0	0	0	0	0	0	0	4.331343
2468	1	1	67	2	3	55	1		2		20	0	30	20	30	15	10	20	25	30	2	1	4	1	2	1	1	10	9	1	1	4	0	2	1	0	0	0	0	0	0	0	0.314168
2469	1	2	37	3	2	28	3	1			30	20	30	30	30	15	15	15	15	15	2	2	2	5	1	1	1	17	11	1	3	1	1	2	1	0	0	0	0	0	0	0	0.60387
2470	1	2	54	2	1	55	2			1	35	5	5	5	5	15	5	5	5	5	1	1	1	1	2	3	1	20	9	1	3	1	0	2	1	0	0	0	0	0	0	0	0.681854
2478	1	1	42	3	3	1	4	3			3	25	2	1	69	25	1	25	24	25	1	3	2	1	1	1	1	10	9	3	3	1	0	2	1	0	0	0	0	0	0	0	0.466629
2481	1	1	38	1	1	33	2			1	40	60	40	80	40	10	70	65	50	10	1	1	1	1	4	5	1	21	5	1	5	1	0	2	1	0	0	0	0	0	0	0	2.356421
2484	1	1	70	2	1	26	3	1			90	65	50	85	49	90	65	50	85	85	5	3	5	4	1	1	1	10	8	1	3	4	0	2	1	0	0	0	0	0	0	0	0.718967
2487	1	1	70	1	2	42	3	3			50	30	50	30	25	40	35	50	35	40	1	1	2	3	1	1	1	6	9	1	3	1	0	2	1	0	0	0	0	0	0	0	0.454628
2488	1	1	65	4	3	35	3	1			70	40	50	40	40	90	75	90	75	75	4	5	5	4	1	1	5	14	8	3	1	4	0	2	1	0	0	1	0	0	0	0	0.599414
2496	1	1	72	3	2	1	3	3			30	20	10	10	30	15	10	20	30	25	4	2	5	1	1	1	1	16	8	1	3	4	0	2	0	1	0	0	0	0	0	0	2.08882
2498	1	1	84	1	1	25	2			2	80	50	80	80	80	80	60	50	80	80	2	1	3	5	4	1	1	19	12	1	3	4	0	4	0	0	0	0	0	0	0	1	0.92944
2500	1	1	67	2	2	17	2			2	70	30	50	65	60	40	40	75	45	75	3	1	5	1	2	2	1	17	10	1	3	2	0	2	1	0	0	0	0	0	0	0	0.78891
2504	1	1	30	3	3	48	2			1	20	40	60	50	10	40	10	52	50	60	5	3	2	1	4	3	3	20	10	1	3	2	0	2	0	0	1	0	0	0	0	0	1.67897
2506	1	2	49	1	2	42	1		2		80	75	75	75	45	90	75	80	75	50	4	4	4	2	1	1	1	10	11	1	5	1	0	2	1	0	0	0	0	0	0	0	0.265129
2507	1	2	29	2	3	19	1		2		70	20	5	5	20	70	20	40	40	30	2	1	4	1	1	1	1	14	13	3	1	1	0	2	1	0	0	0	0	0	0	0	0.180262
2519	1	2	48	1	3	25	1		1		65	50	40	35	60	70	75	70	60	75	2	5	4	3	1	1	4	12	11	3	1	1	0	2	1	0	0	0	0	0	0	0	0.187825
2522	1	2	30	1	2	42	1		1		46	15	31	15	35	65	15	26	15	25	1	1	1	1	1	1	1	11	11	3	3	5	1	2	1	0	0	0	0	0	0	0	0.2112
2525	1	1	70	4	2	6	2			1	30	10	20	10	20	80	30	50	60	70	1	2	4	1	5	4	1	20	11	1	3	2	0	4	0	0	0	0	0	0	0	1	2.125357
2526	1	1	46	3	2	40	1		2		80	51	75	55	58	68	43	58	45	46	3	3	4	3	1	1	1	8	10	1	3	3	0	2	1	0	0	0	0	0	0	0	0.255937
2530	1	2	49	4	2	4	4	3			20	20	20	25	10	25	20	25	25	30	1	1	1	1	1	1	1	1	8	4	1	8	0	2	1	0	0	0	0	0	0	0	0.316951
2535	1	1	64	2	3	55	3	1			45	40	45	40	45	45	40	40	40	45	1	1	1	5	1	1	1	17	12	1	5	4	0	2	1	0	0	0	0	0	0	0	0.440499
2536	1	1	66	4	2	41	2			1	65	45	35	65	35	55	55	45	65	35	1	1	5	1	3	1	1	4	5	5	5	4	0	2	1	0	0	0	0	0	0	0	1.063868
2538	1	1	63	3	1	22	2			2	10	10	30	30	20	20	20	20	20	20	1	1	1	1	1	1	1	18	5	1	3	1	0	2	1	0	0	0	0	0	0	0	3.707338
2541	1	2	40	2	1	39	3	3			55	50	75	95	50	35	30	50	30	30	1	1	1	1	1	1	1	15	10	4	1	8	0	2	1	0	0	0	0	0	0	0	0.5375
2543	1	2	65	4	2	8	2			1	60	50	60	40	50	60	60	60	60	60	1	1	4	1	1	1	1	23	10	1	3	4	0	2	1	0	0	0	0	0	0	0	0.542918
2550	1	1	63	3	2	45	2			2	20	10	60	10	0	25	0	50	25	0	5	1	5	1	5	1	1	11	8	2	5	3	0	2	1	0	0	0	0	0	0	0	0.469224
2553	1	1	57	3	2	48	2			2	40	10	10	10	35	10	5	5	10	10	2	1	5	1	5	2	1	9	10	1	3	4	0	2	1	0	0	0	0	0	0	0	0.491232
2557	1	1	52	1	2	34	3	3			50	40	35	50	25	50	50	50	50	50	1	1	1	1	5	5	1	21	10	1	3	1	1	2	1	0	0	0	0	0	0	0	0.470192
2559	1	1	48	1	1	44	3	3			10	20	50	15	10	20	10	15	35	20	4	1	5	2	1	1	1	17	6	1	3	8	0	2	1	0	0	0	0	0	0	0	3.024326
2560	1	1	86	3	3	45	2			1	0	0	75	25	50	0	0	50	20	0	1	5	4	1	4	1	1	10	9	1	4	2	0	2	1	0	0	0	0	0	0	0	0.469224
2564	1	2	32	4	2	4	1		2		25	10	15	10	20	35	10	20	20	15	5	5	4	4	2	3	4	2	9	3	3	2	1	2	0	0	0	1	0	0	0	0	0.362288
2565	1	1	81	4	2	35	1		2		75	80	65	75	50	78	75	75	80	80	5	4	5	1	2	1	1	17	10	1	3	4	0	2	1	0	0	0	0	0	0	0	0.6243
2573	1	1	50	1	2	42	1		1		65	35	45	30	45	45	35	35	25	35	5	1	5	1	1	1	1	19	11	1	3	3	0	2	1	0	0	0	0	0	0	0	0.637439
2576	1	2	30	4	2	49	2			1	50	50	50	0	50	0	50	50	0	50	1	1	1	1	1	1	1	16	5	1	3	1	1	2	1	0	0	0	0	0	0	0	2.493217
2577	1	1	41	3	2	21	1		2		5	25	35	20	15	10	20	15	5	10	5	4	4	4	1	1	5	20	11	3	1	3	1	2	1	0	0	0	0	0	0	0	0.742065
2586	1	1	64	3	2	12	2			1	0	10	0	90	0	10	25	20	25	20	1	3	4	4	3	4	3	12	10	1	3	1	0	2	1	0	0	0	0	0	0	0	0.461864
2587	1	2	49	1	3	44	2			1	10	10	10	10	0	70	60	60	40	50	1	1	1	1	3	5	1	8	7	3	3	7	0	2	1	0	0	0	0	0	0	0	0.34435
2593	1	1	46	2	2	39	1		2		75	40	30	60	90	70	50	60	70	90	1	1	2	1	1	1	1	6	5	4	1	8	0	2	0	1	0	0	0	0	0	0	1.164154
2598	1	1	67	4	1	53	3	2			20	10	45	5	10	10	10	25	5	10	1	1	5	1	4	1	1	16	8	1	3	4	0	2	1	0	0	0	0	0	0	0	1.299489
2599	1	2	37	2	2	55	3	3			60	75	80	65	65	60	75	80	65	65	1	1	1	1	1	1	1	19	5	1	3	7	1	2	1	0	0	0	0	0	0	0	2.103416
2600	1	2	41	2	1	39	2			2	30	0	15	50	5	30	0	15	50	5	1	1	1	1	1	1	1	9	10	1	1	1	0	4	0	0	0	0	0	0	0	1	0.551533
2606	1	2	52	3	1	37	2			2	10	10	10	10	5	5	10	10	10	5	1	1	1	1	4	1	1	11	5	1	3	8	0	2	1	0	0	0	0	0	0	0	1.540195
2608	1	1	25	4	1	15	1		1		25	25	25	10	15	10	10	10	10	60	2	4	5	2	3	3	4	11	5	1	1	1	0	2	0	0	0	1	0	0	0	0	1.701676
2622	1	1	65	3	3	12	1		1		62	30	51	10	25	75	36	60	20	20	5	5	5	4	1	1	1	14	10	1	3	4	0	2	1	0	0	0	0	0	0	0	0.461864
2623	1	1	67	4	1	6	3	1			15	25	20	20	20	25	20	25	20	15	1	3	3	1	1	1	1	20	10	1	1	3	0	2	0	0	0	1	0	0	0	0	2.125357
2627	1	1	70	1	2	36	4	3			50	50	70	70	60	60	60	80	60	70	3	1	4	1	3	1	1	11	5	2	3	4	0	2	1	0	0	0	0	0	0	0	2.361317
2629	1	1	71	3	2	48	3	2			25	40	35	53	15	20	25	15	25	10	1	1	1	1	2	1	1	9	10	3	5	3	0	2	1	0	0	0	0	0	0	0	0.491232
2637	1	1	64	1	2	42	1		1		45	25	25	40	25	35	20	20	20	15	1	1	1	1	1	1	1	14	10	1	3	2	0	2	1	0	0	0	0	0	0	0	0.217406
2638	1	1	69	1	1	23	1		1		50	50	55	50	45	50	50	40	50	50	5	1	5	1	1	1	1	10	7	1	3	4	0	2	1	0	0	0	0	0	0	0	0.382778
2641	1	1	67	1	3	42	2			2	25	85	70	75	75	50	80	75	80	70	1	1	3	1	1	1	1	10	5	1	3	4	0	3	1	0	0	0	0	0	0	0	1.286138
2643	1	2	32	4	2	16	2			2	10	5	15	10	10	10	10	10	10	10	4	4	4	2	4	4	4	18	10	1	2	2	0	2	1	0	0	0	0	0	0	0	0.501821
2652	1	2	23	1	2	36	4	3			10	10	10	20	50	10	10	20	10	50	1	1	1	1	1	1	1	10	8	3	3	3	0	2	1	0	0	0	0	0	0	0	1.288177
2654	1	2	74	2	1	39	1		2		50	10	25	50	65	40	15	35	15	40	3	1	5	1	1	1	1	17	10	1	3	4	0	2	1	0	0	0	0	0	0	0	0.713368
2656	1	1	72	1	2	34	1		1		52	40	60	45	35	55	50	55	55	40	5	4	5	4	1	1	2	17	11	1	3	3	0	2	1	0	0	0	0	0	0	0	0.470192
2657	1	2	41	1	1	42	2			2	60	95	78	80	65	60	95	70	70	80	1	1	1	1	1	1	1	16	10	1	3	1	1	2	1	0	0	0	0	0	0	0	0.619241
2661	1	2	75	4	2	6	1		1		60	20	30	30	30	70	50	60	50	60	4	1	5	1	1	1	1	23	11	1	3	3	0	2	1	0	0	0	0	0	0	0	2.159789
2671	1	1	67	1	2	34	5	3			5	5	5	5	80	5	5	5	5	80	1	1	4	1	2	1	1	10	5	1	3	4	0	2	1	0	0	0	0	0	0	0	0.94869
2674	1	1	52	1	2	42	1		1		80	75	65	65	75	75	60	70	75	60	4	1	4	1	2	1	1	14	9	3	3	1	0	2	1	0	0	0	0	0	0	0	0.454628
2676	1	1	85	2	3	46	2			1	20	5	20	20	10	15	2	15	20	5	2	1	5	2	5	4	1	9	7	1	3	4	0	2	1	0	0	0	0	0	0	0	0.350989
2677	1	2	36	3	2	22	2			1	35	25	10	15	25	30	25	15	20	15	2	1	3	1	1	1	1	6	9	1	1	1	1	2	1	0	0	0	0	0	0	0	0.379728
2678	1	2	33	1	3	36	1		1		10	10	10	10	60	10	10	10	10	60	1	1	1	1	1	1	1	8	10	3	1	8	0	2	0	0	0	1	0	0	0	0	0.632099
2681	1	1	65	4	1	49	2			1	40	10	45	10	10	25	5	40	5	5	1	1	1	1	1	2	1	20	12	1	3	1	0	2	1	0	0	0	0	0	0	0	0.6243
2687	1	1	35	3	2	12	2			2	0	50	0	0	50	0	20	0	0	80	4	2	4	5	5	5	5	14	10	1	1	1	0	2	1	0	0	0	0	0	0	0	0.381695
2691	1	2	51	3	2	40	2			2	60	50	65	60	50	45	50	30	40	40	1	1	3	1	1	1	1	19	10	1	3	1	0	2	1	0	0	0	0	0	0	0	0.669033
2693	1	1	84	1	3	42	3	3			25	20	40	20	35	25	35	25	10	25	4	1	5	1	1	1	1	9	10	3	5	4	0	2	1	0	0	0	0	0	0	0	0.217406
2699	1	2	29	3	3	48	1		2		30	50	20	20	15	10	10	10	10	10	3	3	4	2	1	1	1	9	13	3	1	1	0	2	1	0	0	0	0	0	0	0	0.512646
2700	1	2	26	4	3	6	1		2		20	20	20	20	30	20	20	20	30	20	5	5	5	4	4	3	3	18	10	1	3	2	1	2	1	0	0	0	0	0	0	0	2.466968
2706	1	1	67	2	3	17	3	1			65	50	65	50	25	50	50	25	40	25	2	1	4	2	1	1	1	21	12	1	5	1	0	2	1	0	0	0	0	0	0	0	0.78891
2708	1	2	32	1	2	34	1		2		60	50	60	80	60	90	80	80	90	80	3	4	1	1	1	1	1	15	10	1	1	1	0	2	1	0	0	0	0	0	0	0	0.250092
2709	1	2	31	2	2	26	1		2		40	50	50	50	60	50	50	50	50	60	1	1	2	1	1	1	1	19	11	1	3	1	2	2	1	0	0	0	0	0	0	0	0.983988
2710	1	1	66	4	1	41	3	3			30	5	10	2	1	70	80	2	1	5	1	2	1	2	5	2	1	11	11	1	3	4	0	2	1	0	0	0	0	0	0	0	0.214129
2713	1	1	69	3	1	28	2			1	20	20	15	15	15	20	20	20	20	20	2	1	4	1	4	4	1	17	8	1	4	4	0	2	1	0	0	0	0	0	0	0	1.368034
2717	1	2	31	2	1	19	2			1	76	10	2	10	2	96	1	1	1	1	1	1	4	4	1	1	1	21	10	1	3	1	2	2	1	0	0	0	0	0	0	0	0.525559
2718	1	2	31	3	2	48	3	3			50	35	30	30	25	35	25	30	60	20	1	1	4	1	1	1	1	20	11	1	3	1	0	2	1	0	0	0	0	0	0	0	1.503087
2719	1	1	67	4	2	6	1		1		20	10	25	20	10	10	25	10	20	10	5	4	1	4	1	1	1	13	11	1	5	1	1	1	1	0	0	0	0	0	0	0	1.992598
2723	1	2	48	1	1	42	2			1	50	50	50	50	50	10	25	75	25	10	1	1	2	1	1	1	1	19	10	1	3	2	1	2	1	0	0	0	0	0	0	0	0.777364
2724	1	1	51	3	1	54	1		1		45	45	25	35	45	35	35	25	25	35	3	3	4	2	1	1	5	5	11	4	1	8	0	2	1	0	0	0	0	0	0	0	0.255937
2726	1	2	54	3	3	22	3	1			95	50	60	50	50	90	40	40	40	40	2	1	3	2	1	1	1	6	11	3	1	1	0	2	1	0	0	0	0	0	0	0	0.229472
2727	1	1	40	3	2	12	1		2		20	10	10	20	10	20	10	10	20	10	3	3	2	2	4	2	3	20	11	1	3	1	2	1	1	0	0	0	0	0	0	0	3.156688
2729	1	1	40	1	3	36	2			1	45	20	35	90	65	20	20	75	35	90	4	4	4	2	5	2	4	23	10	1	3	1	3	2	1	0	0	0	0	0	0	0	0.915393
2730	1	1	66	1	2	34	3	1			20	40	40	60	40	20	50	60	40	30	2	1	1	1	1	1	1	22	12	2	1	1	0	2	0	0	0	1	0	0	0	0	0.482469
2741	1	2	34	2	2	26	1		2		70	100	65	65	60	75	60	75	75	60	4	4	4	1	1	1	1	12	9	1	1	1	0	2	1	0	0	0	0	0	0	0	0.70179
2742	1	2	41	4	2	6	1		2		40	20	20	20	20	20	20	20	20	20	3	3	4	1	1	1	1	18	8	1	1	9	0	2	1	0	0	0	0	0	0	0	5.15879
2753	1	2	49	3	2	37	2			2	58	55	55	40	40	55	55	55	45	47	1	1	1	1	1	1	1	20	9	1	3	7	1	2	1	0	0	0	0	0	0	0	1.596289
2756	1	1	51	1	2	34	2			2	80	40	50	80	60	80	60	60	80	60	1	1	1	1	4	4	4	18	9	1	3	1	1	2	1	0	0	0	0	0	0	0	0.983241
2758	1	1	49	3	1	47	3	3			68	70	60	70	62	60	71	60	65	55	2	2	2	1	1	1	1	10	11	3	5	1	1	2	1	0	0	0	0	0	0	0	0.255937
2761	1	2	49	2	1	55	2			2	75	20	25	25	10	80	30	65	25	15	3	1	4	2	3	2	3	17	9	1	3	2	1	2	1	0	0	0	0	0	0	0	0.681854
2769	1	2	29	1	3	36	1		2		80	45	55	35	35	80	35	60	35	40	1	5	1	3	1	1	1	9	10	3	1	1	0	2	1	0	0	0	0	0	0	0	0.616015
2770	1	1	67	3	2	24	1		1		55	15	15	10	0	55	10	15	10	0	1	3	1	5	1	1	1	19	11	2	1	2	0	2	1	0	0	0	0	0	0	0	0.746192
2775	1	1	50	3	2	12	3	3			59	75	70	50	0	65	60	50	60	15	4	4	4	4	3	4	4	16	11	1	3	3	1	1	1	0	0	0	0	0	0	0	3.819693
2776	1	1	70	2	2	20	1		1		25	25	25	20	5	59	10	10	11	10	4	1	4	4	1	1	1	15	11	1	3	4	0	2	1	0	0	0	0	0	0	0	0.191447
2778	1	1	75	3	1	37	3	1			80	50	75	75	60	75	50	75	70	50	1	4	1	1	1	1	1	9	5	1	3	4	0	1	1	0	0	0	0	0	0	0	4.606972
2782	1	1	73	3	2	48	2			2	25	10	20	20	25	20	20	20	25	15	1	1	5	1	2	2	1	6	9	1	4	4	0	2	1	0	0	0	0	0	0	0	1.027238
2784	1	2	34	2	2	29	3	1			80	65	85	25	60	40	30	25	10	20	4	2	4	1	1	1	1	19	10	3	3	1	0	2	1	0	0	0	0	0	0	0	0.525559
2785	1	1	74	2	2	26	2			1	1	2	3	92	1	1	1	5	92	1	1	1	1	1	5	5	1	13	11	1	3	4	0	2	1	0	0	0	0	0	0	0	0.343815
2787	1	2	43	1	2	42	2			2	45	20	25	20	20	50	20	30	20	20	1	2	3	1	1	1	1	13	11	1	3	1	0	2	1	0	0	0	0	0	0	0	0.2112
2797	1	1	56	3	1	21	1		1		70	40	66	45	55	45	20	50	50	33	4	4	5	2	1	1	3	7	8	1	1	1	0	2	1	0	0	0	0	0	0	0	0.469224
2800	1	1	59	3	2	37	3	3			40	20	80	50	80	20	20	60	40	70	1	1	1	1	1	1	1	20	7	3	3	8	1	2	1	0	0	0	0	0	0	0	1.69279
2801	1	1	72	4	3	32	1		2		70	60	60	60	55	70	60	75	70	60	4	5	4	5	1	1	2	16	12	5	1	4	0	2	1	0	0	0	0	0	0	0	0.6243
2803	1	1	71	2	1	20	1		1		35	35	50	35	35	35	35	35	40	35	3	1	3	1	3	1	1	11	8	1	5	4	0	2	1	0	0	0	0	0	0	0	0.350989
2812	1	1	39	1	1	9	1		2		5	8	60	25	10	5	6	26	5	23	1	1	4	1	1	1	1	18	9	1	3	1	2	2	1	0	0	0	0	0	0	0	0.869536
2813	1	1	52	3	3	48	3	1			60	50	70	70	50	40	25	35	30	25	1	1	2	2	1	1	1	16	10	1	5	1	2	2	0	1	0	0	0	0	0	0	1.477907
2815	1	1	52	3	2	51	3	1			65	50	85	5	55	55	65	95	30	50	5	3	4	2	1	1	2	20	8	2	1	1	0	2	1	0	0	0	0	0	0	0	1.508957
2817	1	2	42	1	2	34	2			1	60	20	10	30	10	60	10	10	20	10	1	1	1	2	5	3	1	7	9	3	1	8	0	2	1	0	0	0	0	0	0	0	0.522979
2829	1	1	24	3	3	48	5	3			20	15	20	25	20	20	15	20	25	20	1	3	4	1	1	1	1	8	10	4	1	8	0	2	0	0	0	1	0	0	0	0	0.572633
2835	1	2	34	1	2	42	2			2	30	10	20	30	60	40	15	20	40	50	2	1	3	1	1	1	1	19	9	1	1	1	1	2	1	0	0	0	0	0	0	0	1.294924
2837	1	1	49	1	3	36	3	3			10	0	10	0	0	10	0	10	0	0	2	1	2	1	4	1	2	8	10	3	5	1	0	1	0	0	0	0	0	1	0	0	1.155263
2839	1	1	68	1	1	36	1		2		50	70	65	25	68	50	65	60	45	55	4	3	5	5	1	1	2	19	11	1	3	4	0	2	1	0	0	0	0	0	0	0	1.170322
2844	1	1	51	2	1	26	3	3			70	25	50	60	10	40	20	40	50	10	5	1	1	1	2	1	1	8	10	4	1	8	0	2	1	0	0	0	0	0	0	0	0.343815
2852	1	2	34	2	2	27	2			1	45	30	60	25	50	35	20	40	20	35	4	3	5	2	4	5	1	12	11	1	3	7	4	2	1	0	0	0	0	0	0	0	0.180262
2860	1	1	36	1	3	36	2			1	65	75	100	99	100	95	95	100	100	85	5	4	5	4	5	5	4	19	12	1	3	1	3	2	1	0	0	0	0	0	0	0	0.915393
2863	1	2	51	3	2	54	1		1		75	55	65	75	60	60	50	50	50	40	5	5	2	3	5	2	3	16	10	1	3	7	0	2	1	0	0	0	0	0	0	0	0.669033
2864	1	2	28	3	2	37	1		1		45	20	50	50	40	30	30	40	30	30	3	2	4	4	1	1	1	21	11	1	3	1	0	2	1	0	0	0	0	0	0	0	0.828825
2865	1	1	62	4	3	6	2			2	42	39	36	28	15	50	64	23	60	68	1	1	5	1	2	1	1	13	10	1	3	4	0	2	1	0	0	0	0	0	0	0	0.706434
2871	1	1	47	1	2	36	4	3			20	15	10	100	20	20	20	20	100	20	2	2	2	1	1	1	1	9	10	1	4	1	0	2	0	0	0	1	0	0	0	0	0.409574
2874	1	2	27	1	2	9	1		2		60	20	30	30	30	70	40	50	60	45	2	2	1	1	1	2	2	18	11	1	3	1	0	2	1	0	0	0	0	0	0	0	0.56109
2881	1	1	30	4	2	53	3	2			75	5	30	30	20	75	25	50	40	55	5	1	5	1	3	1	1	18	12	1	1	1	0	2	1	0	0	0	0	0	0	0	0.460612
2883	1	1	40	1	1	42	2			2	25	10	50	10	15	10	5	30	5	10	1	1	1	1	4	3	1	16	5	1	3	1	1	2	1	0	0	0	0	0	0	0	6.305498
2885	1	2	41	3	2	47	2			1	40	40	60	50	60	40	30	40	30	30	1	1	1	1	1	3	1	20	10	1	3	1	0	2	1	0	0	0	0	0	0	0	0.60387
2886	1	2	47	1	2	42	2			2	10	10	15	10	10	2	10	2	5	2	1	1	1	1	1	3	1	14	9	3	5	1	0	2	1	0	0	0	0	0	0	0	0.554424
2893	1	2	44	3	2	48	4	3			50	25	50	40	45	30	25	40	20	25	1	1	1	1	1	1	1	11	8	1	3	3	0	2	1	0	0	0	0	0	0	0	1.072018
2895	1	2	43	2	2	17	3	1			0	0	80	0	20	0	10	70	10	10	1	2	3	1	1	1	1	11	10	1	3	7	2	2	1	0	0	1	0	0	0	0	0.390951
2910	1	2	32	1	1	33	3	1			55	70	65	60	53	70	58	67	65	60	3	3	3	1	1	1	3	10	8	1	3	7	1	2	1	0	0	0	0	0	0	0	0.352827
2913	1	1	53	1	2	42	3	2			25	9	8	14	7	25	22	19	25	21	1	1	1	2	1	3	1	20	10	1	3	1	0	2	1	0	0	0	0	0	0	0	0.637439
2914	1	2	20	1	3	36	1		1		65	35	42	28	30	70	52	60	48	55	2	2	4	1	1	1	5	19	8	4	1	5	0	2	1	0	0	0	0	0	0	0	3.776958
2915	1	2	53	3	2	37	2			2	80	20	50	80	60	80	40	40	60	50	1	1	5	1	1	1	1	21	5	1	3	1	1	2	1	0	0	0	0	0	0	0	4.515879
2920	1	2	45	2	1	39	1		1		15	10	10	15	10	15	5	10	10	5	2	1	3	1	1	1	1	19	8	1	3	2	1	4	0	0	0	0	0	0	0	1	1.530706
2922	1	2	46	3	2	12	1		1		45	40	50	60	55	30	30	30	45	40	2	3	5	1	4	3	2	9	9	3	1	1	0	2	1	0	0	0	0	0	0	0	0.998545
2924	1	1	45	1	3	36	2			1	75	40	75	50	75	75	40	70	50	75	5	5	5	5	4	4	5	17	11	1	3	1	2	2	1	0	0	0	0	0	0	0	1.170322
2925	1	1	30	2	1	19	3	3			62	32	23	32	4	59	27	56	34	2	4	2	3	1	1	1	1	6	5	3	1	5	0	2	1	0	0	0	0	0	0	0	1.183268
2926	1	2	41	3	3	48	1		1		70	30	60	45	50	40	10	40	35	30	4	2	4	2	1	1	4	9	8	4	1	3	0	2	0	0	0	0	0	1	0	0	1.100008
2937	1	1	50	4	2	6	3	3			50	100	50	100	100	50	100	50	50	50	2	1	5	1	2	1	1	19	11	1	3	1	2	2	0	0	0	1	0	0	0	0	2.125357
2940	1	2	40	4	2	6	1		1		65	20	50	60	45	75	50	60	70	70	4	1	3	1	1	1	3	22	10	1	3	1	0	2	1	0	0	0	0	0	0	0	2.466968
2946	1	2	66	2	2	17	1		2		50	20	5	10	25	25	10	20	20	20	1	1	5	1	1	1	1	10	5	1	3	2	0	2	1	0	0	0	0	0	0	0	1.36546
2956	1	1	31	3	3	12	2			1	50	10	5	5	30	20	30	30	20	10	3	2	2	1	4	2	2	19	10	1	3	1	2	2	1	0	0	0	0	0	0	0	1.119138
2960	1	2	54	2	2	19	2			2	45	35	75	30	30	40	30	25	25	35	1	1	5	1	1	1	1	19	11	1	3	1	0	2	1	0	0	0	0	0	0	0	0.472443
2963	1	2	44	3	2	13	1		2		50	50	50	50	50	50	50	50	80	50	1	2	3	1	1	1	1	21	11	1	3	7	1	2	1	0	0	0	0	0	0	0	0.834777
2970	1	2	34	4	2	4	5	3			20	5	10	25	30	3	10	5	15	5	3	2	3	1	1	3	1	16	10	1	3	7	0	2	0	0	0	1	0	0	0	0	0.507968
2977	1	1	50	4	3	4	1		2		80	40	60	85	40	50	50	50	60	50	2	2	2	2	1	1	2	13	11	3	1	1	0	2	1	0	0	0	0	0	0	0	0.290332
2981	1	1	34	1	3	36	1		1		80	50	80	50	19	99	80	80	90	60	2	3	3	1	1	1	1	14	10	4	1	1	0	2	0	0	0	1	0	0	0	0	0.320357
2988	1	1	31	3	2	24	4	3			50	20	75	50	30	25	10	75	50	20	1	1	1	1	1	1	1	19	10	1	1	1	0	1	1	0	0	0	0	0	0	0	1.143345
2989	1	2	27	1	1	34	3	3			5	55	55	55	55	70	65	65	65	65	1	2	2	1	1	1	1	22	10	1	3	1	0	2	1	0	0	0	0	0	0	0	0.733274
2999	1	1	44	3	3	5	2			1	65	40	10	10	40	20	5	10	5	5	2	1	2	5	2	1	1	15	12	3	5	1	2	2	1	0	0	0	0	0	0	0	0.254522
3000	1	1	51	4	2	4	2			1	2	1	3	15	0	0	3	2	10	0	1	1	2	1	2	3	1	9	8	2	5	1	0	1	1	0	0	0	0	0	0	0	1.712489
3003	1	2	30	3	3	12	1		2		20	10	20	30	20	10	10	10	30	40	1	1	3	1	3	1	1	15	10	1	3	1	0	2	1	0	0	0	0	0	0	0	0.430369
3006	1	2	29	2	1	26	4	3			60	50	30	40	30	70	50	30	50	40	1	3	1	2	1	1	1	7	11	1	1	5	0	2	1	0	0	0	0	0	0	0	0.335601
3016	1	2	51	1	3	36	3	2			50	20	75	10	15	70	30	80	30	30	4	1	4	1	4	1	1	20	10	1	3	7	1	2	1	0	0	0	0	0	0	0	1.308912
3020	1	1	53	2	1	55	3	3			60	40	75	75	30	60	75	75	75	20	1	3	5	1	1	3	1	13	11	1	3	3	0	2	1	0	0	0	0	0	0	0	0.150237
3022	1	1	46	3	2	48	3	3			70	35	45	60	33	55	20	33	25	25	3	1	1	1	1	1	1	19	10	1	3	2	1	2	1	0	0	0	0	0	0	0	1.440301
3023	1	2	40	1	1	36	3	3			50	30	50	20	20	50	30	50	30	30	1	1	3	1	1	1	1	17	10	3	1	1	0	2	0	0	0	1	0	0	0	0	1.853325
3024	1	1	32	4	3	6	1		1		10	2	1	1	20	10	20	20	20	20	3	5	3	4	4	3	3	20	10	1	3	1	0	2	1	0	0	0	0	0	0	0	1.892024
3025	1	1	54	4	2	53	2			1	20	10	10	10	10	20	15	15	15	15	1	1	1	1	1	1	1	9	11	3	3	1	0	2	1	0	0	0	0	0	0	0	0.211944
3029	1	1	53	3	2	12	2			1	5	6	1	20	5	12	5	9	4	3	1	1	1	1	1	1	1	13	10	3	5	1	1	2	1	0	0	0	0	0	0	0	0.461864
3039	1	2	54	4	2	8	2			1	40	0	10	0	32	2	1	3	1	10	1	1	1	1	1	1	1	20	10	1	3	7	0	2	1	0	0	0	0	0	0	0	0.542918
3051	1	1	45	2	1	26	1		2		30	25	40	10	20	20	10	10	5	25	2	2	5	1	1	1	1	18	8	1	3	1	0	2	1	0	0	0	0	0	0	0	2.108023
3053	1	2	30	1	2	44	3	2			70	30	50	30	40	85	50	80	80	50	2	3	2	2	2	1	1	12	11	3	1	1	0	2	1	0	0	0	0	0	0	0	0.192449
3056	1	2	30	4	1	49	3	2			70	40	70	20	50	30	10	30	10	20	2	3	2	1	1	1	1	9	10	2	3	2	1	2	1	0	0	0	0	0	0	0	0.17212
3059	1	2	39	4	1	30	2			2	15	20	10	20	0	10	10	10	10	0	1	1	1	1	2	2	1	17	10	4	1	1	0	2	1	0	0	0	0	0	0	0	0.501821
3066	1	2	44	1	2	42	1		2		50	25	25	0	0	50	10	10	10	10	1	1	2	1	1	1	1	13	10	3	3	2	2	2	1	1	0	0	0	0	0	0	0.216714
3067	1	1	37	4	3	53	1		2		40	20	20	20	30	40	20	20	20	20	4	3	3	3	2	1	1	19	10	1	1	1	0	2	0	0	0	1	0	0	0	0	0.472638
3085	1	2	30	1	1	42	2			2	100	20	50	30	20	20	10	30	10	10	1	1	1	1	3	1	1	11	7	1	3	1	1	2	1	0	0	0	0	0	0	0	0.441649
3101	1	1	42	1	2	42	3	3			35	25	15	25	25	25	35	28	16	25	1	2	2	1	2	1	2	18	11	1	3	1	2	2	0	0	0	1	0	0	0	0	1.093699
3102	1	1	42	3	2	12	3	2			25	15	25	10	25	10	35	35	10	10	4	3	3	2	4	4	4	10	10	1	3	1	2	2	1	0	0	0	0	0	0	0	0.381695
3116	1	1	38	3	1	37	1		2		0	20	0	80	0	0	20	0	80	0	1	1	1	1	1	1	1	16	9	1	1	4	0	2	1	1	0	0	0	0	0	0	2.03686
3118	1	2	38	1	1	36	4	3			52	20	20	25	4	87	20	20	25	25	1	1	1	1	1	1	1	17	10	3	5	1	1	2	1	0	0	0	0	0	0	0	1.806166
3119	1	2	28	2	1	20	3	3			50	47	90	60	75	75	60	80	75	50	2	1	2	1	3	1	1	1	3	3	3	7	2	1	1	0	0	0	0	0	0	0	1.379912
3123	1	1	29	4	2	53	1		2		0	25	35	20	20	0	35	35	15	15	5	4	4	4	3	5	5	11	5	2	1	8	0	2	1	0	0	0	0	0	0	0	0.929359
3134	1	2	54	2	2	17	1		1		75	65	75	50	50	75	75	75	50	50	1	1	3	1	1	1	1	15	10	1	4	1	0	2	1	0	0	0	0	0	0	0	0.230815
3143	1	2	51	2	2	29	3	2			15	15	15	10	30	10	10	10	10	10	1	1	5	1	1	1	1	19	9	1	3	1	0	2	1	0	0	0	0	0	0	0	0.866155
3151	1	1	31	2	2	17	2			2	25	40	40	10	10	10	40	25	10	10	1	1	1	1	1	1	1	14	10	2	1	1	0	2	1	0	0	0	0	0	0	0	0.496117
3152	1	1	44	3	1	51	2			2	10	25	10	25	20	10	35	25	25	20	1	1	2	1	2	1	1	10	5	1	5	1	0	2	1	0	0	0	0	0	0	0	0.947113
3176	1	2	38	4	2	41	1		1		60	40	75	70	50	70	50	80	80	70	2	3	3	1	1	1	1	9	5	3	3	7	0	2	1	0	0	0	0	0	0	0	0.855152
3178	1	2	54	2	2	18	1		1		25	50	25	25	50	10	0	10	10	0	4	1	4	1	1	1	1	18	10	1	3	1	0	2	1	0	0	0	0	0	0	0	0.472443
3181	1	1	47	4	2	8	2			2	25	5	25	5	5	25	5	5	5	2	1	1	1	1	1	1	1	20	11	3	5	1	0	2	1	0	0	0	0	0	0	0	0.6243
3183	1	2	45	4	2	6	2			2	25	25	40	40	40	25	25	40	40	25	1	1	3	1	1	1	1	13	9	1	3	2	0	2	1	0	0	0	0	0	0	0	1.540384
3186	1	2	37	3	3	24	2			1	30	10	10	10	30	25	25	25	25	25	2	4	2	1	2	1	1	23	12	3	3	3	0	2	1	0	0	0	0	0	0	0	0.60387
3188	1	2	53	3	2	48	2			2	50	5	50	65	9	23	22	40	65	35	1	1	5	1	1	1	1	20	9	1	3	2	0	2	1	0	0	0	0	0	0	0	4.151349
3193	1	1	53	2	2	29	2			2	65	20	60	40	15	50	10	30	20	10	4	1	5	1	1	1	1	17	11	1	3	4	2	2	1	0	0	0	0	0	0	0	0.558167
3222	1	2	46	3	2	51	3	2			25	60	65	2	25	50	25	65	2	50	4	1	5	1	4	4	1	13	10	1	3	1	1	2	1	0	0	0	0	0	0	0	0.386345
3224	1	2	32	3	3	12	3	2			80	85	60	35	90	95	70	85	65	90	1	2	2	1	2	1	1	6	10	3	3	1	0	1	0	0	0	0	0	1	0	0	1.245611
3242	1	1	33	3	1	47	4	3			50	90	70	60	75	40	80	50	50	50	1	1	1	1	1	1	1	15	10	1	3	1	3	2	1	0	0	0	0	0	0	0	0.254522
3245	1	1	45	1	3	36	1		1		10	40	10	25	15	40	10	5	15	30	2	1	2	2	5	3	4	20	11	1	3	1	2	2	1	0	0	0	0	0	0	0	1.170322
3246	1	2	50	1	2	25	1		1		10	0	5	80	5	5	0	5	80	0	2	1	5	1	1	5	2	15	11	1	3	2	1	2	1	0	0	0	0	0	0	0	0.187825
3260	1	2	52	4	1	16	2			2	20	40	20	70	60	20	40	30	60	60	2	1	2	1	3	1	1	17	9	1	3	1	0	2	1	0	0	0	0	0	0	0	0.995361
3264	1	1	51	3	2	37	1		1		70	65	70	50	60	80	70	60	60	70	5	2	5	1	1	1	1	11	9	3	5	4	1	2	0	1	0	0	0	0	0	0	0.592421
3280	1	1	38	3	3	21	1		2		60	60	60	40	45	50	30	30	30	30	2	3	5	5	1	1	1	19	12	3	2	1	0	2	1	0	0	0	0	0	0	0	0.742065
3293	1	1	27	3	2	12	3	1			30	20	30	15	5	25	25	25	25	0	1	1	1	1	1	1	1	14	9	3	2	1	0	2	1	0	0	0	0	0	0	0	0.798181
3294	1	2	54	2	2	26	2			2	10	10	10	20	10	10	10	10	10	10	1	1	1	1	1	1	1	16	8	3	3	1	0	2	1	0	0	0	0	0	0	0	1.643682
3300	1	1	41	1	2	25	3	3			80	65	85	30	15	85	85	85	85	60	1	2	1	5	1	1	1	21	13	1	3	1	2	2	1	0	0	0	0	0	0	0	0.474287
3302	1	2	22	3	3	48	1		2		25	25	25	25	0	50	50	0	0	0	4	3	4	4	3	3	4	16	11	1	3	2	0	2	1	0	0	0	0	0	0	0	1.503087
3306	1	2	51	2	3	29	3	3			10	10	20	30	40	10	20	20	20	30	1	1	3	2	1	1	1	16	10	1	3	1	0	2	1	0	0	0	0	0	0	0	0.472443
3308	1	2	44	2	2	39	3	3			50	25	65	75	25	25	55	65	50	20	3	1	5	1	3	1	1	15	10	1	3	1	0	2	1	0	0	0	0	0	0	0	0.5375
3329	1	1	48	1	2	25	1		1		30	10	30	10	20	10	10	10	20	40	2	3	3	2	2	2	4	19	11	1	3	1	2	2	0	0	0	1	0	0	0	0	0.92944
3344	1	2	48	2	3	38	2			1	80	90	70	80	70	80	80	70	70	70	1	1	1	1	1	1	1	8	5	3	3	7	4	2	1	0	0	0	0	0	0	0	0.805089
3351	1	2	51	2	1	26	1		1		89	70	65	30	90	80	72	75	70	75	1	1	1	1	1	1	1	9	8	1	3	8	0	2	1	0	0	0	0	0	0	0	0.560598
3353	1	2	31	2	2	17	3	3			20	65	49	25	75	40	60	30	25	50	2	2	2	1	1	1	1	20	10	3	2	1	0	2	1	0	0	0	0	0	0	0	1.117109
3354	1	2	19	2	2	55	1		2		25	25	60	50	50	40	25	75	75	60	5	1	5	1	3	2	4	11	4	3	3	4	0	2	1	0	0	0	0	0	0	0	0.717395
3361	1	2	45	3	2	48	2			2	70	5	10	5	5	30	20	30	20	0	1	1	1	1	3	2	1	19	10	1	3	1	0	2	1	0	0	0	0	0	0	0	1.985203
3366	1	1	47	1	3	34	2			1	20	20	10	30	20	20	20	30	20	10	3	4	3	3	3	3	2	20	11	1	3	1	2	2	1	0	0	0	0	0	0	0	0.470192
3368	1	2	40	1	3	42	1		1		25	0	25	0	50	0	25	25	25	25	2	1	2	1	1	1	1	14	5	3	3	8	1	1	1	0	0	0	0	0	0	0	3.524168
3370	1	2	29	4	3	32	1		1		0	0	40	30	30	0	10	30	30	30	1	3	1	1	1	1	1	9	10	3	2	2	0	1	1	0	0	0	0	1	0	0	0.404922
3388	1	2	42	2	3	17	1		2		20	20	20	30	10	20	30	20	20	30	1	3	3	1	1	1	1	18	10	1	3	1	2	2	0	0	0	1	0	0	0	0	1.146276
3391	1	1	49	4	2	6	3	3			10	20	20	10	40	10	20	25	10	35	3	1	3	1	2	1	1	19	8	1	3	1	0	2	0	1	0	0	0	0	0	0	4.444432
3393	1	1	31	2	3	26	2			1	20	10	20	30	20	20	10	20	30	20	5	4	4	3	5	4	3	17	10	1	3	1	1	2	1	0	0	0	0	0	0	0	0.902954
3405	1	1	35	4	3	6	1		2		20	20	20	20	20	20	20	10	20	30	3	4	3	3	2	4	3	20	10	1	3	1	2	2	1	0	0	0	0	0	0	0	1.892024
3411	1	2	47	1	2	25	2			2	90	80	90	80	90	80	80	80	80	90	2	2	5	1	3	1	1	13	9	1	5	1	0	2	1	0	0	0	0	0	0	0	0.34435
3422	1	1	33	1	2	25	2			2	20	30	20	20	10	10	20	20	20	20	4	4	3	2	3	3	4	6	5	3	1	2	1	1	1	0	0	0	0	0	0	0	1.245292
3435	1	2	29	3	2	1	4	3			30	20	20	20	20	20	20	20	20	20	2	3	4	2	2	2	2	6	9	3	1	1	0	2	0	1	0	0	0	0	0	0	0.579798
3437	1	1	46	4	2	53	4	3			60	10	80	60	80	85	90	90	90	85	1	1	1	2	1	1	1	7	10	3	1	2	0	1	1	0	0	0	0	0	0	0	0.597819
3439	1	1	54	1	2	36	2			2	10	20	20	30	20	0	30	20	30	20	3	1	5	1	4	1	1	12	5	1	3	4	0	2	1	0	0	0	0	0	0	0	2.361317
3448	1	2	26	2	3	27	1		1		60	30	60	40	55	70	43	62	45	60	1	4	1	4	1	1	1	6	10	3	1	1	0	2	1	0	0	0	0	0	0	0	0.180262
3462	1	1	30	1	2	34	3	1			25	20	30	50	5	25	15	25	50	10	1	1	4	1	2	1	1	16	10	3	1	1	0	2	1	0	0	0	0	0	0	0	0.84554
3477	1	1	32	2	2	17	3	2			25	15	25	15	25	25	15	25	15	25	3	3	4	1	1	4	3	19	8	3	1	3	0	2	1	0	0	0	0	0	0	0	3.041829
3488	1	2	51	1	2	42	1		1		0	30	10	20	40	0	10	10	10	60	4	3	5	3	2	1	4	11	8	1	1	1	0	2	1	0	0	0	0	0	0	0	0.554424
3503	1	2	54	3	1	51	3	3			60	38	60	40	37	56	33	38	32	34	3	2	2	2	1	1	1	21	10	1	3	7	0	2	1	0	0	0	0	0	0	0	1.132771
3509	1	2	47	2	3	55	1		1		15	25	30	25	5	10	30	10	25	25	4	2	2	2	1	1	1	10	8	3	3	2	0	2	1	0	0	0	0	0	0	0	0.232555
3510	1	2	29	1	2	36	1		2		100	100	100	98	100	100	100	100	98	100	5	4	4	2	1	1	1	19	11	1	3	7	2	2	1	1	0	0	0	0	0	0	1.853325
3511	1	1	54	1	3	36	2			1	25	25	45	5	15	35	35	35	25	30	1	1	1	1	5	4	1	23	11	1	3	1	1	2	1	0	0	0	0	0	0	0	1.170322
3512	1	2	31	3	1	48	1		2		0	20	30	0	50	5	5	5	5	75	5	1	4	2	3	1	1	6	8	5	3	7	3	1	1	0	0	0	0	0	0	0	3.023779
3516	1	1	34	3	3	47	1		1		20	20	20	20	20	10	10	40	10	30	1	1	1	1	1	1	1	6	10	3	1	1	2	2	0	1	0	0	0	0	0	0	0.388624
3523	1	2	45	4	3	6	3	3			10	5	30	20	30	60	5	80	80	75	5	3	5	5	4	2	3	13	10	3	3	7	1	2	0	0	0	1	0	0	0	0	0.755855
3524	1	2	50	1	2	34	1		2		5	10	40	10	35	20	20	20	20	20	1	1	4	1	2	1	1	14	10	2	3	2	1	2	1	0	0	0	0	0	0	0	0.182932
3527	1	2	29	2	3	29	2			2	45	40	55	45	60	50	40	60	45	45	1	1	1	1	1	1	1	9	10	3	1	1	0	2	1	0	0	0	0	0	0	0	0.180262
3529	1	2	53	1	2	36	1		1		35	10	15	25	20	60	65	50	60	55	2	5	1	2	1	1	1	20	10	5	5	2	0	2	1	0	0	0	0	0	0	0	1.308912
3540	1	2	52	3	2	13	1		1		30	20	10	30	10	20	20	20	20	20	5	4	5	1	1	1	3	8	10	1	1	8	0	2	0	1	0	0	0	0	0	0	0.224872
3552	1	1	40	3	2	13	1		1		33	65	75	65	55	20	20	40	35	35	2	4	2	5	1	1	2	21	10	1	3	3	0	2	1	0	0	0	0	0	0	0	0.602006
3559	1	1	52	3	2	48	2			1	15	10	25	25	25	15	10	25	25	25	3	3	1	5	4	3	4	8	12	6	2	9	0	1	1	0	0	0	0	0	0	0	1.385591
3567	1	2	45	2	3	17	3	3			30	30	25	40	50	20	25	20	25	30	1	2	3	1	1	1	1	14	10	1	1	1	0	2	1	0	0	0	0	0	0	0	0.230815
3570	1	2	22	3	3	1	1		1		50	20	70	40	40	40	15	15	20	20	4	2	5	1	1	1	2	13	10	4	1	2	0	2	0	1	0	0	0	0	0	0	0.31625
3572	1	1	53	3	3	47	1		1		40	45	55	22	33	25	23	35	25	21	3	4	4	5	1	1	3	9	10	3	1	1	0	2	1	0	0	0	0	0	0	0	0.255937
3577	1	1	31	1	3	36	1		1		10	30	20	20	20	10	20	20	30	20	5	5	5	3	4	2	3	20	11	1	3	2	2	2	1	0	0	0	0	0	0	0	0.915393
3592	1	2	34	3	3	37	3	3			50	0	0	0	50	15	25	20	15	25	1	1	3	1	1	1	1	12	5	3	3	7	2	2	1	0	0	0	0	0	0	0	1.67229
3594	1	1	31	3	3	48	2			1	25	80	75	50	75	25	65	70	75	80	1	1	5	1	1	1	1	9	5	4	1	3	0	2	0	1	0	0	0	0	0	0	3.387597
3604	1	2	38	3	2	13	1		1		35	35	5	25	25	25	35	25	45	35	5	3	5	1	5	2	5	12	10	1	3	1	3	2	0	1	0	0	0	0	0	0	0.292144
3642	1	1	48	2	2	19	3	2			54	45	82	85	37	58	61	91	94	42	2	3	1	1	1	1	1	16	11	3	1	1	0	2	1	0	0	0	0	0	0	0	0.558167
3657	1	1	52	2	2	39	3	2			10	10	20	5	10	10	0	5	5	10	3	2	4	3	2	1	1	19	9	1	3	1	0	2	1	0	0	0	0	0	0	0	1.175851
3664	1	1	39	1	1	42	2			1	5	5	50	5	5	5	5	25	5	5	1	1	1	1	1	4	1	14	8	1	2	1	0	2	1	0	0	0	0	0	0	0	0.76019
3683	1	1	38	3	2	45	4	3			25	50	45	25	0	25	25	45	25	2	1	1	1	1	1	1	1	20	8	1	2	1	0	2	1	0	0	0	0	0	0	0	1.360468
3687	1	1	22	3	1	24	2			1	25	25	25	25	25	10	35	40	15	10	2	4	4	5	3	3	4	11	9	1	1	2	0	2	1	0	0	0	0	0	0	0	0.466629
3688	1	1	31	4	1	16	1		2		50	25	50	50	50	40	30	50	30	80	2	2	2	1	1	1	2	18	10	4	3	1	2	2	1	0	0	0	0	0	0	0	0.654001
3690	1	2	31	2	2	17	1		2		30	0	0	40	30	0	0	0	60	40	3	4	3	2	4	2	3	13	10	2	1	1	0	2	1	0	0	0	0	0	0	0	0.381004
3691	1	2	30	4	3	49	2			1	5	25	20	25	25	25	20	5	25	25	2	1	2	2	1	4	1	9	5	1	3	7	2	2	1	0	0	0	0	0	0	0	0.855152
3693	1	1	43	2	2	55	3	1			25	40	15	10	10	25	40	15	10	5	1	1	1	1	5	1	1	12	10	4	1	8	0	2	1	0	0	0	0	0	0	0	0.229064
3709	1	1	40	1	1	42	2			2	0	25	50	25	0	25	10	25	15	25	1	3	4	4	4	4	2	12	9	1	2	1	0	2	1	0	0	0	0	0	0	0	0.76019
3711	1	2	43	4	3	6	1		2		60	60	60	60	50	90	70	70	70	70	2	4	4	1	1	1	1	21	10	3	3	1	0	2	0	0	0	1	0	0	0	0	2.531379
3722	1	1	30	1	3	34	1		2		100	90	80	100	80	8	65	2	2	18	3	2	5	5	4	5	4	18	11	1	3	1	1	1	1	0	0	0	0	0	0	0	2.384966
3731	1	2	39	4	1	6	1		2		80	15	25	25	10	75	15	25	35	25	1	1	5	1	1	1	1	16	10	1	3	1	2	1	1	0	0	0	0	0	0	0	6.958435
3732	1	1	40	1	2	36	4	3			50	40	50	40	35	40	40	40	40	40	2	1	2	1	2	1	1	6	5	3	2	2	1	1	0	0	0	0	0	1	0	0	5.345623
3738	1	2	49	4	2	53	1		2		50	0	35	5	10	50	0	35	15	0	1	1	5	1	1	1	1	16	10	2	1	1	0	2	1	0	0	0	0	0	0	0	0.480271
3757	1	2	50	2	1	55	3	1			50	10	20	50	20	50	20	20	50	20	1	1	4	1	1	1	1	10	5	1	3	1	0	2	1	0	0	0	0	0	0	0	0.657894
3764	1	2	34	3	3	45	1		1		0	25	25	25	25	10	25	30	25	10	5	3	5	4	1	1	5	11	11	1	3	1	0	2	0	1	0	0	0	0	0	0	0.31625
3765	1	2	46	1	3	25	3	1			3	5	10	2	80	10	15	10	15	50	1	1	1	4	1	1	1	9	7	3	5	1	0	2	1	0	0	0	0	0	0	0	0.34435
3769	1	1	42	3	2	13	3	2			30	35	60	15	15	40	40	60	15	15	4	4	4	4	3	3	2	13	10	4	1	8	0	2	1	0	0	0	0	0	0	0	0.205321
3775	1	1	30	4	3	49	1		2		60	35	70	40	35	65	35	55	45	30	1	1	1	1	1	1	1	10	8	4	1	1	0	2	1	0	0	0	0	0	0	0	0.411252
3779	1	1	53	4	2	6	4	3			50	15	50	15	0	85	85	0	85	85	4	3	2	1	3	1	1	22	11	1	2	1	0	2	0	0	0	1	0	0	0	0	2.125357
3780	1	1	37	2	1	26	2			1	19	19	23	20	19	19	20	19	20	22	5	4	4	5	5	4	4	20	11	1	3	1	1	2	1	0	0	0	0	0	0	0	0.902954
3783	1	2	34	2	2	55	2			1	75	30	45	20	20	60	10	10	20	10	1	1	5	1	2	4	1	17	10	1	3	7	2	2	1	0	0	0	0	0	0	0	0.355557
3793	1	2	19	3	2	48	3	1			70	20	50	20	50	50	20	30	20	50	1	1	1	1	1	1	1	19	5	4	1	8	0	2	1	0	0	0	0	0	0	0	8.891998
3795	1	1	19	4	2	8	4	2			18	50	43	55	98	70	18	60	20	12	1	1	1	3	4	1	1	6	3	4	1	8	0	1	1	0	0	0	0	0	0	0	1.71715
3797	1	1	51	1	3	36	1		1		30	20	10	20	20	10	30	20	30	10	3	2	2	3	2	3	2	20	11	1	3	1	2	2	1	0	0	0	0	0	0	0	1.170322
3801	1	2	32	4	2	8	1		1		66	67	65	45	34	75	78	77	67	44	4	4	4	2	1	1	2	11	11	1	1	1	0	2	1	0	0	0	0	0	0	0	0.17212
3815	1	1	53	3	1	48	3	1			50	30	60	60	65	20	10	20	15	10	1	4	4	3	1	1	1	19	8	1	3	1	1	3	0	0	0	0	0	0	1	0	3.09052
3816	1	2	54	4	2	53	1		1		50	55	50	48	55	65	68	60	60	68	4	5	4	2	1	1	2	18	9	2	2	8	0	2	1	0	0	0	0	0	0	0	1.004317
3831	1	1	42	3	2	51	1		1		80	80	60	70	50	80	60	65	60	50	4	1	5	3	1	1	1	15	10	1	3	1	0	2	1	0	0	0	0	0	0	0	0.160098
3853	1	2	51	3	1	22	3	3			15	60	45	20	45	10	30	20	10	30	2	4	2	2	2	2	2	11	10	3	4	1	1	2	1	0	0	0	0	0	0	0	0.229472
3855	1	2	48	4	2	32	1		2		20	20	25	25	15	30	30	30	30	30	4	1	5	1	1	1	1	19	9	1	3	8	0	2	1	0	0	0	0	0	0	0	0.995361
3859	1	2	39	3	2	40	3	1			85	40	85	30	45	25	20	35	10	25	4	4	3	1	1	1	1	22	13	1	3	1	0	2	1	0	0	0	0	0	0	0	0.60387
3867	1	1	44	4	3	6	1		1		70	65	70	65	55	75	70	75	66	57	3	4	2	3	1	1	1	17	10	2	2	1	0	2	1	0	0	0	0	0	0	0	1.892024
3879	1	1	20	2	2	26	2			2	10	15	20	15	10	15	10	20	10	15	3	3	2	1	4	4	1	6	8	4	1	5	1	1	0	0	0	0	0	1	0	0	1.863911
3880	1	1	52	3	1	47	2			1	40	35	10	75	25	45	15	15	75	25	1	1	2	1	5	4	1	15	5	1	3	4	0	2	1	0	0	0	0	0	0	0	1.271585
3882	1	2	28	1	2	50	3	1			80	40	40	60	50	90	60	50	65	65	4	4	4	2	1	1	1	9	10	3	1	1	0	2	1	0	0	0	0	0	0	0	0.192449
3885	1	2	52	2	2	17	2			2	10	20	10	50	10	10	10	10	50	20	1	1	5	1	1	1	1	22	10	1	3	1	0	2	1	0	0	0	0	0	0	0	0.676753
3888	1	2	39	3	1	48	3	1			15	5	10	10	20	5	2	5	5	10	4	3	1	1	1	1	1	22	11	1	3	1	0	2	1	0	0	0	0	0	0	0	1.503087
3894	1	1	49	1	1	42	2			1	25	25	25	25	0	25	25	25	25	0	1	1	1	1	1	1	1	7	5	4	1	1	0	4	0	0	0	0	0	0	0	1	1.319718
3907	1	1	51	3	1	28	1		1		20	25	5	20	30	20	25	5	20	30	5	3	4	4	4	3	5	20	12	3	3	1	2	2	1	0	0	0	0	0	0	0	0.746192
3910	1	2	39	3	2	12	1		1		30	5	30	30	5	0	20	20	30	30	3	2	5	2	1	1	1	14	9	2	3	7	0	2	1	0	0	0	0	0	0	0	0.899964
3917	1	2	38	1	2	42	2			1	10	10	10	20	50	10	10	10	25	25	1	1	1	1	3	4	1	21	5	1	3	7	2	2	1	0	0	0	0	0	0	0	3.663322
3924	1	2	34	4	2	53	1		2		20	15	30	30	20	20	40	40	35	20	2	2	2	2	1	1	1	11	10	3	3	1	0	2	0	0	0	1	0	0	0	0	0.273158
3925	1	2	40	2	2	19	3	2			65	45	50	30	45	50	40	45	30	20	1	1	4	1	1	1	1	10	10	1	1	1	1	2	1	0	0	0	0	0	0	0	0.180262
3930	1	1	53	4	2	6	2			1	40	10	25	5	20	5	30	10	30	25	1	1	2	1	5	4	1	12	5	2	3	1	0	2	1	0	0	0	0	0	0	0	4.17914
3931	1	1	42	2	2	17	3	2			25	25	25	25	0	25	25	25	25	0	1	2	4	1	1	1	1	21	10	1	3	1	1	2	1	0	0	0	0	0	0	0	1.454623
3936	1	2	32	1	3	36	1		2		40	40	40	20	50	40	40	40	40	40	1	1	4	1	1	1	1	15	10	3	1	1	0	2	1	0	0	1	0	0	0	0	0.632099
3938	1	2	53	1	1	42	2			1	10	15	50	30	80	20	15	25	30	23	1	1	1	1	1	1	1	8	5	1	5	1	0	2	1	0	0	0	0	0	0	0	1.568458
3939	1	1	54	1	1	42	1		1		85	65	70	65	60	65	60	65	55	45	4	2	5	4	1	1	1	18	10	1	3	3	1	2	1	0	0	0	0	0	0	0	0.637439
3949	1	2	54	2	3	55	3	1			75	50	90	50	70	50	40	60	45	45	5	4	5	5	1	1	4	15	11	3	1	1	0	2	1	0	0	0	0	0	0	0	0.111209
3956	1	2	32	3	2	48	3	2			35	30	75	20	15	25	20	40	25	35	1	1	1	1	1	4	1	7	9	1	1	3	0	2	1	0	0	0	0	0	0	0	1.072018
3957	1	1	40	3	3	48	4	3			100	90	80	70	80	100	90	80	70	80	4	4	2	1	2	2	2	21	11	1	3	1	2	2	1	0	0	0	0	0	0	0	1.636248
3961	1	1	50	4	3	6	1		2		30	25	50	50	50	50	40	50	50	40	4	2	4	2	4	2	2	10	10	3	1	1	0	2	0	0	0	1	0	0	0	0	0.724879
3964	1	2	41	4	2	8	3	3			0	0	50	50	0	0	0	50	50	0	1	1	3	1	1	1	1	16	9	1	3	1	2	1	1	0	0	0	0	0	0	0	1.417524
3970	1	2	37	3	1	24	3	1			70	40	60	0	50	90	60	80	50	70	1	1	1	1	1	1	1	17	10	1	3	2	0	2	1	0	0	0	0	0	0	0	0.60387
3985	1	2	44	3	1	37	1		2		50	50	45	55	65	45	40	50	45	50	3	2	3	2	1	1	2	19	8	1	3	1	1	2	1	0	0	0	0	0	0	0	1.733194
3987	1	1	35	3	3	48	1		2		50	80	90	98	90	90	50	100	100	80	3	4	4	4	4	4	3	21	11	1	3	1	2	2	1	0	0	0	0	0	0	0	1.636248
3994	1	2	31	4	2	8	3	2			80	60	50	10	5	85	55	40	20	15	1	1	2	1	1	1	1	16	11	1	3	3	2	2	1	0	0	0	0	0	0	0	0.501821
4002	1	2	23	1	3	33	3	2			50	20	30	30	40	40	40	40	40	40	2	1	1	1	2	1	1	13	10	3	1	5	0	2	1	0	0	0	0	0	0	0	0.192449
4012	1	2	29	4	3	4	2			2	50	30	30	30	25	50	28	30	50	30	1	1	1	4	1	3	1	8	10	3	3	1	0	2	1	0	0	0	0	0	0	0	0.16884
4015	1	2	43	3	1	37	1		2		75	60	25	40	30	75	70	35	50	35	1	1	4	1	1	1	1	7	10	4	1	3	0	2	1	0	1	0	0	0	0	0	0.290061
4040	1	1	44	1	3	36	3	3			33	25	55	63	70	5	20	15	28	13	1	1	1	1	1	1	1	7	8	3	5	8	0	2	0	1	1	0	0	0	0	0	0.669914
4055	1	1	32	3	3	48	1		2		15	25	25	10	25	15	25	25	10	25	3	3	3	3	3	3	3	20	11	1	3	2	2	2	1	0	0	0	0	0	0	0	1.636248
4062	1	2	39	2	2	55	2			2	75	38	80	25	25	25	30	45	49	20	2	1	2	2	1	2	1	17	8	1	3	2	2	2	1	0	0	0	0	0	0	0	0.743523
4088	1	2	53	1	1	33	1		1		75	60	70	60	45	65	50	60	52	38	5	4	5	2	1	1	3	21	11	1	5	1	0	2	1	0	0	0	0	0	0	0	0.547609
4095	1	1	40	4	3	6	2			1	0	0	40	0	0	10	10	20	0	15	1	4	1	4	3	4	2	12	7	3	5	6	2	1	1	0	0	0	0	0	0	0	3.806209
4107	1	2	34	3	3	11	1		1		40	50	50	50	30	70	70	70	50	50	1	5	1	1	1	1	1	15	10	3	1	1	0	2	1	0	0	0	0	0	0	0	0.207122
4112	1	2	19	1	3	34	2			1	20	0	10	50	20	25	20	0	50	5	1	1	4	1	4	1	1	17	8	1	1	1	1	2	1	0	0	0	0	0	0	0	1.533383
4125	1	2	28	3	1	1	2			2	60	40	70	50	10	50	30	70	10	10	1	1	2	1	1	1	1	11	6	3	3	7	2	2	1	0	0	0	0	0	0	0	1.029053
4140	1	2	48	2	1	27	1		2		75	20	75	15	15	75	20	75	15	15	3	3	5	1	1	1	1	19	8	1	3	7	0	2	1	0	0	0	0	0	0	0	0.866155
4144	1	1	50	4	1	6	3	2			20	30	20	0	30	30	20	10	0	40	1	1	1	1	4	1	1	6	8	3	3	8	0	2	1	0	0	0	0	0	0	0	1.477257
4145	1	2	51	1	1	42	1		2		60	25	50	40	20	50	60	60	40	40	2	3	2	2	1	1	1	17	10	1	5	1	0	2	1	0	0	1	0	0	0	0	0.79766
4153	1	2	31	4	2	53	1		1		36	18	46	24	48	60	41	58	40	45	5	5	4	2	1	1	2	6	8	3	3	8	0	1	1	0	0	0	0	0	0	0	1.570191
4172	1	2	38	2	2	18	1		1		50	0	0	25	25	25	0	0	25	50	1	1	1	1	1	1	1	13	10	1	2	1	0	2	1	0	0	0	0	0	0	0	0.180262
4185	1	2	20	3	2	48	1		2		35	10	20	15	20	40	30	10	20	20	4	3	4	3	2	3	4	14	3	4	1	5	0	2	0	0	0	1	0	0	0	0	3.111907
4196	1	2	18	4	2	6	1		1		70	50	60	40	55	90	75	60	70	80	2	2	2	1	1	1	1	7	7	3	1	5	0	1	1	0	0	0	0	0	0	0	4.96283
4198	1	2	31	3	3	12	1		2		20	10	10	10	50	40	30	10	10	50	1	1	3	1	3	1	1	16	10	1	5	1	0	2	1	0	0	0	0	0	0	0	1.261849
4204	1	2	51	2	2	26	3	1			55	35	55	15	49	60	55	45	15	35	1	5	1	5	1	1	1	21	11	1	3	1	0	2	1	0	0	0	0	0	0	0	0.78602
4207	1	2	40	3	2	37	2			2	30	90	70	85	75	30	90	80	85	75	1	1	1	1	1	1	1	21	10	5	2	1	0	2	1	0	0	0	0	0	0	0	0.828825
4213	1	2	46	3	2	48	3	3			70	45	90	50	45	40	25	70	30	25	1	2	2	1	1	4	3	23	12	1	3	3	0	2	1	0	0	0	0	0	0	0	1.985203
4215	1	2	41	3	2	1	3	1			40	75	45	50	60	10	45	20	20	25	4	2	2	1	3	1	2	6	10	1	3	2	1	2	1	0	0	0	0	0	0	0	0.207122
4216	1	2	51	2	2	26	1		2		65	50	50	50	50	65	50	50	50	50	1	2	1	1	1	1	1	21	11	1	3	3	0	2	0	0	0	1	0	0	0	0	0.806542
4224	1	2	47	3	2	12	1		2		65	35	12	30	45	55	45	25	65	15	3	1	5	1	1	1	1	18	10	1	1	1	0	1	1	0	0	0	0	0	0	0	3.949099
4226	1	2	41	4	3	6	1		2		50	20	50	40	30	80	60	80	60	50	4	4	3	2	1	1	1	23	12	1	3	1	1	2	0	0	0	1	0	0	0	0	2.531379
4233	1	1	32	4	3	6	1		2		45	55	40	35	40	60	55	50	55	50	3	3	4	5	2	1	4	21	10	4	1	1	0	2	0	0	0	1	0	0	0	0	1.941424
4235	1	2	51	3	2	51	1		1		40	50	25	80	35	40	20	20	30	20	5	5	3	4	1	1	2	19	11	1	3	1	0	2	0	1	0	0	0	0	0	0	1.162347
4244	1	2	34	2	3	17	1		2		20	10	10	30	25	40	20	40	30	30	3	3	4	2	3	1	1	9	10	3	1	2	0	2	0	0	0	1	0	0	0	0	0.390951
4253	1	2	33	2	2	55	2			2	85	85	50	70	60	60	65	40	60	55	3	2	4	1	3	1	1	20	10	1	3	2	3	2	1	0	0	0	0	0	0	0	0.355557
4279	1	2	43	4	2	4	1		2		20	60	60	60	60	20	50	80	90	70	1	2	4	1	1	1	1	6	9	3	5	1	2	2	1	0	0	0	0	0	0	0	0.35307
4283	1	1	43	2	3	17	2			1	30	10	50	20	30	30	20	30	40	30	1	1	1	1	1	2	1	11	10	3	1	1	0	2	1	0	0	0	1	0	0	0	0.50907
4295	1	2	42	2	3	17	1		2		20	50	40	60	40	20	20	20	20	20	2	2	5	4	1	1	1	12	8	3	3	1	6	2	0	1	0	1	0	0	0	0	0.817537
4302	1	1	36	4	2	6	1		2		60	40	60	15	30	70	30	65	15	50	3	2	4	1	1	1	3	18	10	1	2	1	0	2	1	0	0	1	0	0	0	0	1.941424
4303	1	2	33	4	2	4	1		1		15	40	10	15	20	30	20	25	15	10	1	1	1	1	2	1	1	10	5	3	1	2	0	2	1	1	0	0	0	0	0	0	1.024909
4308	1	2	31	1	3	33	1		1		80	15	60	35	50	90	30	30	40	50	1	3	3	1	1	1	1	12	10	3	2	2	2	2	1	0	0	0	0	0	0	0	0.192449
4323	1	2	48	4	2	6	1		2		70	65	70	60	50	80	80	75	70	75	1	2	2	2	1	1	1	11	10	1	3	7	1	3	1	0	0	0	0	0	0	0	0.736622
4331	1	1	52	4	2	16	3	3			23	12	34	80	12	10	2	12	8	2	1	1	4	1	2	1	1	20	10	3	2	8	0	2	1	0	0	0	0	0	0	0	0.6243
4333	1	2	32	4	2	8	2			2	10	10	20	50	10	0	25	25	50	0	3	2	2	3	4	5	1	18	10	1	3	1	2	2	1	0	0	0	0	0	0	0	0.501821
4335	1	1	20	4	2	6	2			2	80	40	70	50	40	90	60	70	40	40	1	1	5	1	1	1	1	19	9	4	1	3	2	2	1	0	0	0	0	0	0	0	3.956499
4345	1	2	25	4	3	4	5	3			15	10	25	8	35	25	10	50	19	20	1	1	1	1	1	1	1	10	10	4	1	8	0	2	0	0	0	1	0	0	0	0	0.173249
4349	1	2	37	3	1	51	5	3			45	15	15	25	10	45	15	15	15	10	1	1	3	4	1	1	1	8	8	1	1	8	0	2	1	0	0	0	0	0	0	0	0.541493
4353	1	2	46	4	2	8	3	1			25	25	0	25	25	25	25	0	25	25	4	3	5	2	4	4	2	8	9	3	2	1	0	2	1	0	0	0	0	0	0	0	0.3414
4368	1	2	50	4	3	6	1		2		40	70	70	20	40	60	70	70	20	20	4	3	5	3	2	1	1	18	10	2	1	1	0	2	0	0	0	1	0	0	0	0	2.21618
4372	1	2	51	4	2	49	4	2			30	10	20	20	30	20	20	30	50	30	3	5	4	5	1	1	1	21	10	1	3	4	1	2	1	0	0	0	0	0	0	0	0.542918
4385	1	2	36	2	2	29	2			2	55	55	55	45	60	30	35	25	25	40	5	4	4	1	2	1	1	20	10	1	3	7	1	2	1	0	0	0	0	0	0	0	0.525559
4390	1	2	38	3	3	48	2			1	52	35	52	38	10	25	5	25	15	5	1	1	1	1	3	5	1	17	10	3	3	1	2	2	1	0	0	0	0	0	0	0	1.503087
4406	1	2	26	2	1	55	1		1		55	40	35	35	40	40	35	35	30	30	2	1	5	1	1	1	1	7	8	3	1	3	0	2	1	0	0	0	0	0	0	0	0.253587
4407	1	1	41	4	2	6	1		2		50	20	45	65	60	30	30	50	65	65	3	2	2	2	1	1	1	16	10	3	1	1	0	2	0	0	0	1	0	0	0	0	1.941424
4409	1	1	36	1	2	42	3	1			39	19	25	23	15	24	12	28	18	13	2	2	5	1	1	1	1	19	11	1	2	1	0	2	1	0	0	0	0	0	0	0	1.06587
4417	1	2	33	3	2	12	3	3			50	0	50	0	0	50	0	50	0	0	3	3	4	3	3	3	4	14	10	4	3	1	0	1	1	0	0	0	0	0	0	0	1.213917
4423	1	2	38	3	2	22	2			1	10	10	2	20	1	10	1	20	50	10	5	5	5	4	3	1	1	21	11	1	3	3	0	1	0	0	0	0	0	1	0	0	1.420635
4426	1	2	45	4	2	41	2			1	10	10	45	10	15	40	25	50	40	45	1	1	1	1	1	4	1	12	10	3	3	7	0	2	1	0	0	0	0	0	0	0	0.186216
4436	1	2	48	4	2	53	1		2		20	10	40	10	20	20	20	30	10	20	1	1	3	1	1	1	1	15	10	3	2	1	0	2	0	0	0	1	0	0	0	0	0.168079
4437	1	2	51	1	3	42	2			1	25	10	10	10	35	20	15	20	10	35	1	1	1	1	1	5	1	19	8	1	3	7	1	2	1	0	0	0	0	0	0	0	1.625581
4439	1	2	44	4	2	49	1		2		60	20	46	19	52	50	38	35	9	43	4	5	3	4	4	3	5	13	10	2	3	1	1	2	1	0	0	0	0	0	0	0	0.17212
4447	1	2	52	3	2	22	1		2		40	35	45	30	30	55	35	30	40	25	4	3	4	1	3	1	1	15	8	1	3	8	0	2	1	0	0	0	0	0	0	0	0.420704
4449	1	2	35	3	2	48	1		1		45	60	40	65	55	30	25	30	40	35	3	3	2	5	1	1	2	19	10	1	3	1	1	2	1	0	0	0	0	0	0	0	1.503087
4457	1	2	34	4	2	6	2			2	60	10	10	10	10	20	20	20	20	20	1	1	1	1	1	1	1	14	7	1	3	2	2	2	1	0	0	0	0	0	0	0	1.759468
4463	1	2	33	1	2	42	1		2		50	80	80	50	15	50	70	70	50	15	2	4	4	1	1	1	3	11	10	4	1	8	0	2	1	1	1	1	0	0	0	0	0.216714
4467	1	2	25	4	1	6	3	1			70	30	90	40	30	60	50	70	80	70	1	1	3	2	1	1	1	15	10	1	1	1	0	1	1	0	1	0	0	0	0	0	2.435223
4468	1	2	53	4	1	30	2			2	40	30	40	60	30	30	30	20	10	10	2	1	5	1	1	1	1	16	9	1	3	4	0	2	1	0	0	0	0	0	0	0	0.995361
4470	1	1	45	3	3	51	3	3			35	25	40	15	15	25	20	35	20	25	1	5	1	1	1	1	1	19	8	2	3	6	0	2	0	1	0	0	0	0	0	0	1.548356
4489	1	1	53	3	3	12	3	3			17	15	25	20	10	8	5	10	5	5	1	2	2	1	3	3	1	22	13	1	3	1	1	2	1	0	0	0	0	0	0	0	1.354193
4492	1	2	41	2	3	39	3	1			30	10	20	30	20	40	20	40	50	40	3	3	3	2	3	2	2	14	10	1	5	1	3	2	1	0	0	0	0	0	0	0	0.5375
4496	1	2	48	2	1	39	2			1	60	10	20	10	5	70	50	50	20	10	1	1	5	1	5	1	1	16	5	1	5	8	0	2	1	0	0	0	0	0	0	0	4.220159
4498	1	2	48	3	2	22	1		2		30	20	15	20	15	30	20	10	20	20	1	1	4	1	1	1	1	15	5	1	3	8	0	2	1	0	0	0	0	0	0	0	1.140098
4503	1	1	42	4	2	56	1		1		60	33	50	33	25	40	25	50	10	10	1	1	1	2	1	1	1	19	10	1	3	1	2	2	1	0	0	0	0	0	0	0	0.654001
4512	1	1	31	4	3	6	3	3			10	20	25	20	25	20	20	20	20	20	3	2	3	2	3	3	3	17	10	1	3	1	2	1	1	0	0	0	0	0	0	0	5.336724
4520	1	2	39	1	3	42	1		2		40	30	90	20	50	20	40	90	50	20	1	5	2	1	1	1	1	21	13	1	1	1	0	2	0	0	0	1	0	0	0	0	0.635409
4529	1	2	41	3	3	48	1		1		60	50	40	35	55	40	50	60	55	45	4	4	4	5	1	1	2	11	8	4	1	8	0	2	0	1	0	0	0	0	0	0	1.100008
4531	1	2	19	3	2	45	2			2	28	70	44	53	67	22	39	59	59	76	5	1	1	1	1	1	1	11	9	1	1	1	0	2	1	0	0	0	0	0	0	0	0.379728
4536	1	1	33	3	2	13	1		2		20	30	60	40	10	10	10	10	10	10	4	4	4	3	2	2	3	9	10	3	1	1	0	2	1	0	0	0	0	0	0	0	0.205321
4553	1	2	44	3	2	54	2			2	60	45	80	45	30	30	55	90	60	80	3	2	5	1	5	2	1	18	5	1	3	1	2	2	1	0	0	0	0	0	0	0	3.000231
4555	1	2	32	4	3	6	1		2		40	20	20	10	10	20	20	20	20	20	4	5	4	3	3	2	3	19	11	4	1	1	0	2	0	0	0	1	0	0	0	0	2.531379
4562	1	1	30	3	3	48	1		2		80	30	60	50	40	80	40	70	30	40	3	2	3	3	2	3	2	11	10	2	2	1	2	1	1	0	0	0	0	0	0	0	1.574094
4565	1	1	34	2	2	17	1		1		40	40	50	75	20	40	40	50	75	20	1	1	2	1	1	1	1	21	11	1	3	1	0	2	1	0	0	0	0	0	0	0	1.454623
4583	1	2	54	3	2	12	1		2		60	70	50	50	50	50	45	45	45	45	3	1	3	3	1	1	1	15	11	1	3	1	0	2	1	0	0	0	0	0	0	0	0.477511
4607	1	2	51	3	2	12	3	1			80	75	50	5	20	65	50	40	5	10	4	1	4	1	1	1	1	21	10	1	3	7	0	2	1	0	0	0	0	0	0	0	1.40007
4609	1	2	29	3	2	24	1		2		60	20	20	15	50	60	15	20	20	60	2	1	2	2	1	1	1	19	11	3	2	1	1	2	0	1	0	0	0	0	0	0	0.922035
4612	1	2	54	3	2	48	2			2	0	0	25	50	25	0	0	50	0	50	1	1	3	2	2	2	1	17	5	1	3	8	0	1	1	0	0	0	0	0	0	0	33.125945
4621	1	1	54	1	1	42	2			2	20	15	55	5	25	10	10	5	5	15	1	1	1	1	1	1	1	6	8	1	5	2	0	2	1	0	0	0	0	0	0	0	0.454628
4634	1	2	47	3	2	45	2			1	5	5	5	50	5	5	10	5	50	5	1	1	1	1	1	1	1	14	7	3	3	8	0	2	1	0	0	0	0	0	0	0	0.420704
4647	1	1	52	4	2	6	1		2		75	60	60	60	60	75	65	70	65	65	5	5	5	4	1	1	3	21	11	1	3	1	0	1	1	0	0	0	0	0	0	0	5.842332
4670	1	1	34	3	3	40	2			2	30	20	20	10	20	20	20	20	20	20	5	5	4	5	4	5	5	18	10	1	3	1	2	2	1	0	0	0	0	0	0	0	0.742065
4671	1	1	41	4	2	6	4	3			20	10	17	3	50	90	70	50	50	80	1	1	1	1	1	1	1	13	8	1	1	8	0	2	0	1	0	0	0	0	0	0	1.384644
4678	1	1	27	3	2	12	4	3			90	10	90	90	90	90	10	90	90	90	1	2	2	1	1	1	1	13	10	4	1	3	0	2	1	0	0	0	0	0	0	0	0.381695
4686	1	2	48	3	2	48	2			1	70	20	50	50	10	60	20	50	70	10	1	2	4	2	4	1	1	18	11	1	3	8	2	2	1	0	0	0	0	0	0	0	1.985203
4690	1	2	43	3	2	48	2			2	25	20	25	10	10	10	0	25	50	0	1	1	2	1	1	1	1	16	8	3	5	1	2	2	1	0	0	0	0	0	0	0	3.143174
4700	1	2	52	1	2	42	1		2		15	50	50	30	65	25	75	35	75	35	1	1	3	1	1	1	1	21	5	1	3	1	0	2	1	0	0	0	0	0	0	0	4.598747
4704	1	2	50	2	2	39	1		1		80	80	75	70	50	60	50	50	50	40	5	1	3	5	1	1	1	20	11	1	3	1	1	2	1	0	0	0	0	0	0	0	0.713368
4708	1	2	32	2	3	27	1		1		45	45	40	40	40	45	40	40	40	40	2	2	3	2	1	1	1	6	10	3	1	8	0	2	1	0	0	0	0	0	0	0	0.180262
4709	1	2	33	3	3	13	3	3			20	25	15	20	20	20	20	20	20	20	3	3	2	2	2	4	2	19	11	1	3	1	3	1	1	0	0	0	0	0	0	0	2.354607
4712	1	2	40	3	2	37	3	3			5	5	40	5	45	5	5	40	5	45	1	1	1	1	1	1	1	18	10	1	3	1	2	2	1	0	0	0	0	0	0	0	0.828825
4718	1	2	30	4	2	6	2			2	70	35	35	30	50	80	80	80	50	70	5	1	5	1	4	1	1	12	8	4	2	1	0	2	1	0	0	0	0	0	0	0	1.759468
4725	1	2	51	3	1	22	2			2	50	70	75	60	50	50	75	80	60	50	2	1	5	1	2	1	1	7	5	4	5	8	0	2	1	0	0	0	0	0	0	0	1.140098
4726	1	2	27	4	3	6	3	3			50	100	100	100	100	50	100	100	100	100	1	2	1	1	1	1	1	13	10	3	3	1	4	2	0	0	0	1	0	0	0	0	0.863357
4729	1	1	31	2	2	26	1		2		25	25	25	25	0	0	0	90	10	0	4	3	3	3	4	3	3	11	10	3	3	2	0	2	0	0	0	1	0	0	0	0	0.316004
4735	1	1	41	4	2	6	3	1			25	0	25	0	50	0	25	25	25	25	4	1	5	1	1	1	1	19	9	1	1	1	0	2	0	0	0	1	0	0	0	0	4.059802
4736	1	2	51	4	1	53	1		2		50	40	45	35	30	50	40	50	55	50	2	2	4	1	1	1	1	7	11	3	3	7	0	2	0	0	0	1	0	0	0	0	0.168079
4737	1	2	23	2	2	17	2			2	80	45	60	40	25	85	60	60	50	40	2	5	2	1	2	1	2	15	10	4	1	1	0	2	1	0	0	0	0	0	0	0	0.381004
4741	1	2	25	4	2	49	3	1			50	30	65	30	45	40	45	40	45	40	1	1	1	1	1	1	1	16	8	4	1	3	0	2	1	0	0	0	0	0	0	0	0.920015
4755	1	2	48	4	2	6	1		2		30	10	30	10	20	20	20	20	20	20	4	4	5	1	2	1	1	17	5	3	3	3	0	2	1	0	0	0	0	0	0	0	12.776931
4756	1	1	52	4	2	6	1		2		10	40	10	10	30	10	30	20	20	20	4	3	5	3	3	3	3	17	10	3	3	8	0	2	0	0	0	1	0	0	0	0	2.125357
4767	1	1	25	3	1	12	1		1		0	25	25	25	25	0	25	25	25	25	3	3	2	3	2	3	1	14	8	3	1	1	2	2	1	0	0	0	0	0	0	0	0.798181
4769	1	2	50	4	3	6	1		1		62	32	38	43	43	67	59	45	45	56	4	5	5	4	1	1	3	21	11	1	1	1	0	2	1	0	0	0	0	0	0	0	2.159789
4771	1	2	33	4	2	6	1		2		5	0	5	85	0	30	5	5	10	50	4	2	5	2	1	1	1	17	10	3	2	1	2	2	0	1	0	0	0	0	0	0	2.531379
4772	1	2	47	4	2	6	1		1		60	50	50	50	50	65	65	65	65	65	2	3	5	5	1	1	2	19	8	1	3	1	0	1	1	0	0	0	0	0	0	0	12.739247
4784	1	1	34	4	2	8	2			1	100	100	100	50	80	100	100	100	80	100	5	4	4	4	5	4	4	11	9	1	3	2	1	2	1	0	0	0	0	0	0	0	0.411252
4787	1	1	36	3	3	48	4	3			50	25	75	25	100	75	30	100	50	75	2	2	5	5	3	1	2	19	11	1	3	1	3	2	1	0	0	0	0	0	0	0	1.636248
4808	1	1	33	2	3	18	1		1		50	50	100	100	100	40	50	80	90	90	4	4	4	3	4	3	5	20	11	2	3	1	2	2	1	0	0	0	0	0	0	0	0.694366
4811	1	1	54	4	1	53	1		2		85	35	65	40	55	88	68	79	72	70	5	2	5	1	2	1	1	11	9	1	3	4	0	2	1	0	0	0	0	0	0	0	0.443206
4812	1	2	29	4	2	6	1		2		60	50	50	50	50	80	80	80	80	80	4	4	4	4	1	1	1	15	11	3	5	1	1	3	0	0	0	0	0	0	1	0	0.863357
4816	1	1	33	3	3	48	1		2		40	30	30	50	70	40	20	30	40	70	1	1	1	1	4	1	1	18	12	1	3	1	0	2	0	1	0	0	0	0	0	0	1.67897
4817	1	1	30	4	3	6	1		2		100	50	100	100	100	100	50	100	100	100	5	5	5	5	5	5	4	18	6	3	3	2	1	2	1	0	0	0	0	0	0	0	11.192884
4829	1	1	53	4	2	6	3	1			100	50	90	60	30	100	70	70	60	70	5	2	5	3	1	1	1	15	10	3	1	1	0	2	1	0	0	0	0	0	0	0	0.706434
4836	1	2	54	2	2	17	3	3			25	30	40	60	50	45	40	60	60	60	3	2	4	1	2	1	1	16	9	1	3	8	1	2	1	0	1	0	0	0	0	0	1.45214
4857	1	2	50	3	3	12	3	2			60	50	50	40	33	40	60	65	50	20	2	1	4	2	2	1	1	11	10	1	3	1	0	2	1	0	0	0	0	0	0	0	0.477511
4859	1	1	44	1	3	25	3	3			60	40	45	40	40	60	60	60	60	60	2	1	2	1	1	1	1	18	10	2	1	1	0	2	1	0	0	0	0	0	0	0	0.474287
4865	1	2	33	4	2	53	1		2		70	80	60	60	50	90	80	90	90	70	2	2	2	2	1	1	2	17	7	1	3	1	0	2	1	0	0	0	0	0	0	0	1.63219
4868	1	1	42	4	3	6	1		1		50	60	10	30	5	60	40	25	50	20	5	1	3	1	1	1	1	13	10	2	1	1	0	2	1	0	0	0	0	0	0	0	0.645298
4871	1	2	49	3	2	48	5	3			30	30	45	5	50	60	45	45	75	80	1	1	2	1	1	1	1	8	9	3	3	2	1	2	1	0	0	0	0	0	0	0	1.415868
4882	1	2	48	4	2	49	2			2	20	40	10	10	20	10	20	20	10	40	2	1	3	1	3	1	1	20	9	1	3	2	2	2	1	0	0	0	0	0	0	0	0.995361
4887	1	2	31	4	2	6	1		2		5	30	5	30	30	5	30	5	30	30	1	1	1	1	1	1	1	7	10	1	1	1	0	1	1	0	0	0	0	0	0	0	2.373258
4909	1	1	43	2	2	19	2			1	1	1	88	2	8	1	1	96	1	1	1	1	1	1	5	1	1	9	8	3	3	1	0	2	1	0	0	0	0	0	0	0	0.436635
4912	1	2	51	4	3	35	1		1		55	40	55	30	40	60	50	45	25	55	3	4	5	2	2	1	2	11	10	1	3	7	1	1	1	0	0	0	0	0	0	0	0.286915
4916	1	1	30	3	2	48	1		2		49	72	21	21	64	62	32	42	52	52	3	2	3	3	3	1	1	17	9	1	3	1	0	2	1	0	0	0	0	0	0	0	3.421634
4936	1	2	33	1	3	36	1		1		30	30	10	20	10	30	20	10	20	20	5	3	5	4	4	4	3	20	10	1	3	1	2	2	1	0	0	0	0	0	0	0	1.806166
4939	1	1	21	2	2	26	1		1		20	20	10	20	30	0	0	50	50	0	3	3	3	1	2	1	5	7	5	3	1	3	0	2	0	0	0	0	0	1	0	0	1.869425
4955	1	2	53	1	2	34	1		1		60	40	65	60	57	75	70	70	70	70	5	3	1	1	1	1	1	11	11	1	5	1	0	2	1	0	0	0	0	0	0	0	0.182932
4962	1	2	51	1	1	42	3	2			50	50	50	0	50	20	100	20	20	75	1	1	2	1	1	1	1	9	5	3	3	8	0	2	1	0	0	0	0	0	0	0	1.568458
4968	1	1	33	2	1	20	4	3			40	45	25	15	40	40	50	20	20	40	1	1	1	1	1	1	1	19	5	1	3	1	3	2	1	0	0	0	0	0	0	0	3.449849
4983	1	1	40	1	3	36	1		1		5	10	25	15	45	5	10	25	15	48	5	4	4	2	4	4	4	19	10	1	3	1	1	2	1	0	0	0	0	0	0	0	0.915393
4987	1	2	33	3	1	47	2			2	35	50	25	25	45	25	60	35	60	50	1	1	4	2	1	1	1	16	6	1	3	7	2	2	1	0	0	0	0	0	0	0	3.000231
4993	1	2	54	2	2	29	5	3			40	60	80	70	70	30	50	70	70	40	3	1	4	1	3	1	1	7	9	1	3	8	1	2	1	0	0	0	0	0	0	0	0.297084
5012	1	2	54	3	1	47	1		2		35	15	20	10	30	22	5	15	12	18	2	4	4	5	1	2	3	11	8	1	1	1	0	2	1	0	0	0	0	0	0	0	0.420704
5020	1	1	52	4	2	49	2			2	20	25	5	25	25	10	25	5	20	30	2	1	4	1	1	1	1	19	8	1	3	1	0	2	1	0	0	0	0	0	0	0	1.144563
5021	1	1	39	1	3	25	2			1	80	40	30	40	50	80	50	40	40	50	5	5	4	4	5	4	4	13	11	1	3	1	1	2	1	0	0	0	0	0	0	0	0.162676
5027	1	2	52	4	2	6	3	1			70	45	40	52	25	80	50	50	65	35	5	1	5	1	1	1	1	19	11	1	1	1	0	2	1	0	0	0	0	0	0	0	2.159789
5068	1	2	47	1	3	36	1		2		50	0	75	0	0	50	0	50	0	0	5	1	5	1	1	1	1	20	10	1	3	7	1	1	1	0	0	0	0	0	0	0	3.691973
5070	1	1	54	1	2	34	3	2			40	60	60	60	50	60	60	60	40	50	1	1	1	1	1	1	1	23	9	1	3	1	1	2	1	0	0	0	0	0	0	0	0.983241
5071	1	1	52	1	1	36	1		2		15	25	25	10	25	15	10	25	25	25	2	5	4	2	1	1	1	14	10	1	3	8	0	2	1	0	0	0	0	0	0	0	0.399153
5083	1	1	39	3	3	24	1		1		65	60	70	80	70	65	70	70	70	80	4	4	5	3	4	4	4	20	11	2	3	1	2	2	1	0	0	0	0	0	0	0	0.742065
5084	1	2	49	3	2	12	1		2		10	25	25	25	15	10	25	25	25	15	3	1	3	1	1	1	1	10	5	1	5	3	2	2	1	0	0	0	0	0	0	0	2.824871
5090	1	1	37	3	3	48	1		1		10	10	30	20	30	10	10	30	20	30	1	1	1	1	1	1	1	20	11	1	3	1	3	2	1	0	0	0	0	0	0	0	1.636248
5093	1	2	47	3	2	22	2			2	35	30	40	25	40	25	15	10	10	10	2	2	3	3	3	2	1	19	10	1	3	7	1	2	1	0	0	0	0	0	0	0	0.669033
5101	1	1	32	2	3	27	1		2		25	25	75	55	45	65	60	60	70	60	1	3	4	5	2	2	3	18	11	3	1	1	0	2	1	0	0	0	0	0	0	0	0.694366
5104	1	1	36	3	2	13	2			2	70	40	80	60	50	65	50	50	50	50	4	4	4	5	3	3	4	19	10	1	3	6	2	2	1	0	0	0	0	0	0	0	0.602006
5137	1	1	29	4	2	8	1		2		0	0	50	0	50	0	0	50	0	50	5	5	1	4	4	1	5	17	10	1	3	1	1	2	1	0	0	0	0	0	0	0	0.654001
5231	1	1	31	3	2	37	2			2	75	60	80	60	25	70	70	85	70	65	2	1	2	1	1	1	1	19	12	1	3	1	2	2	1	0	0	0	0	0	0	0	0.949255
5263	1	1	52	3	3	13	3	3			20	30	80	40	50	20	30	50	30	25	5	1	1	1	4	1	1	14	10	1	5	1	0	2	1	0	0	0	0	0	0	0	0.432625
5267	1	2	48	1	2	42	2			1	10	10	10	70	0	10	10	10	70	0	1	1	4	1	5	4	1	21	11	1	5	1	1	2	1	0	0	0	0	0	0	0	0.777364
5275	1	2	43	2	1	19	1		1		10	20	20	25	25	10	10	20	30	30	5	5	4	5	2	1	4	18	11	3	3	1	3	2	1	0	0	0	0	0	0	0	0.525559
5280	1	1	50	1	2	34	3	3			10	5	5	0	10	10	15	15	5	10	1	1	5	1	5	5	1	21	10	1	4	1	0	2	1	0	0	0	0	0	0	0	0.470192
5281	1	2	27	2	2	26	5	3			10	20	25	25	20	10	25	25	25	15	1	2	1	1	1	1	1	6	7	3	2	5	0	2	1	0	0	0	0	0	0	0	0.70179
5287	1	2	52	3	2	48	2			2	35	30	30	25	25	25	10	15	15	20	2	1	3	1	4	5	1	11	10	1	3	2	1	2	1	0	0	0	0	0	0	0	0.677077
5290	1	2	49	3	2	51	1		1		55	50	50	25	50	65	60	60	60	60	5	5	4	2	1	1	1	23	11	1	3	1	1	2	0	0	0	1	0	0	0	0	1.162347
5293	1	2	25	3	3	12	1		2		40	40	45	40	65	25	20	30	20	35	4	2	3	2	3	1	2	8	7	3	3	1	2	1	1	0	0	0	0	0	0	0	2.538477
5295	1	1	31	3	2	12	4	3			25	15	15	15	15	25	15	15	15	15	5	1	1	3	1	1	1	18	11	1	1	1	0	2	1	0	0	0	0	0	0	0	1.119138
5316	1	2	52	1	1	42	2			2	0	25	25	0	0	0	25	25	25	0	1	1	2	1	1	1	1	11	8	1	3	1	0	2	1	0	0	0	0	0	0	0	0.554424
5330	1	2	33	1	2	42	1		2		70	55	60	50	50	80	60	60	65	70	2	2	3	1	1	1	1	20	10	1	2	1	0	2	1	0	0	0	0	0	0	0	0.619241
5333	1	2	48	2	3	55	3	2			60	75	75	75	70	20	40	40	30	30	1	1	1	1	1	1	1	18	9	2	3	1	0	2	0	0	0	0	0	0	1	0	0.699657
5340	1	2	51	2	2	27	1		1		55	40	45	30	45	70	50	60	55	60	1	1	3	1	1	1	1	11	9	1	5	1	0	2	1	0	0	0	0	0	0	0	0.297084
5348	1	1	46	2	1	26	2			2	35	45	25	20	30	20	20	10	20	15	2	1	2	1	2	1	1	19	11	1	3	1	3	2	1	0	0	0	0	0	0	0	1.008071
5354	1	1	52	3	1	1	2			2	40	65	30	40	35	15	25	15	20	10	4	2	4	1	4	1	1	23	10	3	3	7	3	2	1	0	0	0	0	0	0	0	0.746192
5357	1	1	37	3	3	11	1		1		75	52	65	45	52	95	80	80	95	80	2	4	2	5	1	1	2	23	11	5	2	1	0	2	1	0	0	0	0	0	0	0	0.742065
5363	1	1	45	3	3	12	1		1		0	0	0	50	50	0	0	0	50	50	5	1	4	1	1	1	1	19	6	3	1	1	0	2	0	1	0	0	0	0	0	0	8.220334
5402	1	1	63	3	1	22	3	3			50	25	40	60	20	40	5	30	15	5	5	4	2	1	5	2	3	18	13	1	3	4	1	2	1	0	0	0	0	0	0	0	0.746192
5423	1	2	35	4	1	49	2			1	30	0	0	35	35	35	0	0	35	30	1	1	1	1	1	4	1	23	9	3	3	7	1	2	1	0	0	0	0	0	0	0	0.920015
5426	1	2	54	2	1	18	2			2	20	50	80	70	80	20	50	80	60	80	1	1	4	1	1	1	1	19	5	1	3	1	0	2	1	0	0	0	0	0	0	0	2.347258
5428	1	1	35	3	3	48	4	3			30	20	30	10	10	10	20	30	10	30	1	2	3	2	2	1	2	19	11	1	3	1	3	2	1	0	0	0	0	0	0	0	1.636248
5433	1	1	39	4	3	6	2			2	20	30	20	30	10	25	20	25	20	10	5	3	3	4	4	2	4	12	11	1	3	1	1	1	1	0	0	0	0	0	0	0	1.820154
5437	1	1	62	2	1	55	2			1	70	20	60	40	10	20	30	50	10	5	5	3	5	1	5	1	1	12	10	1	3	4	0	2	1	0	0	0	0	0	0	0	0.150237
5438	1	2	67	2	3	39	3	3			15	25	25	50	25	15	25	25	50	25	1	2	3	2	2	1	1	11	10	1	3	2	0	2	1	0	0	0	0	0	0	0	0.243303
5447	1	1	68	3	2	12	2			1	20	10	20	30	20	30	10	40	10	10	2	1	3	1	2	1	1	19	5	1	3	1	0	2	1	0	0	0	0	0	0	0	8.011166
5448	1	2	72	3	2	12	1		1		70	80	85	75	60	85	80	90	90	80	5	1	5	1	2	1	1	11	5	1	3	4	0	2	1	0	0	0	0	0	0	0	2.824871
5449	1	2	59	2	2	17	1		1		70	70	50	30	60	80	90	80	50	90	5	3	4	2	1	1	1	20	9	5	2	1	0	2	1	0	0	0	0	0	0	0	1.41519
5451	1	2	57	2	1	31	2			1	40	5	20	20	10	30	2	10	8	10	1	1	1	1	1	2	1	17	10	1	3	2	0	2	1	0	0	0	0	0	0	0	0.472443
5452	1	2	50	3	2	12	3	2			35	20	25	15	15	35	20	15	15	26	1	1	2	1	3	4	1	13	10	3	1	3	0	2	1	0	0	0	0	0	0	0	0.477511
5453	1	1	50	4	1	6	1		1		30	20	10	20	20	30	20	10	20	20	5	4	5	5	5	5	5	19	13	1	3	1	1	2	1	0	0	0	0	0	0	0	2.071277
5455	1	1	76	1	2	25	3	3			30	25	44	1	10	40	25	9	1	25	4	1	1	1	4	3	1	19	10	2	5	3	0	3	0	0	0	0	0	0	1	0	0.92944
5456	1	1	68	4	1	4	1		2		45	40	60	70	55	55	70	60	60	44	4	3	4	3	1	1	3	20	10	1	3	4	0	2	1	0	0	0	0	0	0	0	0.851259
5458	1	1	53	3	1	13	2			1	15	15	25	25	15	15	15	25	15	15	1	1	1	1	1	4	1	19	10	1	3	1	1	2	1	0	0	0	0	0	0	0	1.268464
5465	1	2	62	4	3	32	1		1		50	90	50	90	100	50	50	50	50	50	1	1	5	1	1	1	1	6	10	2	1	8	0	2	1	0	0	0	0	0	0	0	0.186216
5466	1	2	54	3	2	10	1		1		50	15	35	0	0	50	15	20	0	15	5	2	4	4	1	1	2	17	8	1	5	4	0	2	1	0	0	0	0	0	0	0	1.226574
5467	1	1	73	1	2	42	1		2		49	40	51	45	30	49	40	40	45	45	5	1	5	1	1	1	1	8	9	1	3	4	0	2	1	0	0	0	0	0	0	0	0.454628
5469	1	1	69	3	1	12	2			2	20	10	55	60	25	10	20	50	25	10	1	1	1	1	1	1	1	12	10	1	3	4	0	2	1	0	0	0	0	0	0	0	0.461864
5472	1	2	77	3	2	13	5	2			90	80	90	90	80	90	80	90	90	90	1	1	5	2	2	1	1	4	5	1	4	4	0	2	1	0	0	0	0	0	0	0	1.296452
5473	1	2	78	1	3	36	2			1	10	5	5	5	5	40	40	40	40	40	4	4	5	1	5	5	1	16	10	1	3	1	0	2	1	0	0	0	0	0	0	0	1.308912
5477	1	1	89	2	2	29	3	3			40	40	40	20	50	40	40	40	20	50	1	1	5	1	3	1	1	17	9	3	4	4	0	2	1	0	0	0	0	0	0	0	1.023318
5479	1	2	72	1	2	25	3	2			10	0	50	25	50	50	50	50	50	50	1	1	1	1	1	5	1	8	10	1	5	4	0	2	1	0	0	0	0	0	0	0	0.187825
5489	1	2	77	2	1	27	2			1	20	10	10	25	20	15	15	25	35	20	1	1	5	1	4	1	1	21	5	1	3	7	0	2	1	0	0	0	0	0	0	0	2.347258
5496	1	2	74	2	3	29	1		2		40	30	30	15	20	30	20	20	35	20	1	1	5	1	1	1	1	9	10	1	5	4	0	2	1	0	0	0	0	0	0	0	0.162044
5497	1	1	79	3	1	21	2			1	50	0	50	0	0	50	0	0	50	0	1	1	1	1	5	5	1	6	5	1	4	4	0	2	1	0	0	0	0	0	0	0	1.271585
5499	1	2	40	1	1	36	4	3			20	15	35	20	25	15	10	25	15	15	2	1	4	2	1	1	1	18	9	1	3	1	1	2	1	0	0	0	0	0	0	0	3.776958
5502	1	1	61	3	2	28	5	2			55	48	50	50	49	44	50	50	46	45	2	1	2	1	2	2	1	7	7	3	5	8	0	2	1	0	0	0	0	0	0	0	0.469224
5503	1	2	72	1	3	36	2			1	50	25	75	50	50	50	25	75	50	25	2	1	3	1	1	1	1	8	10	1	1	4	0	2	1	0	0	0	0	0	0	0	0.44642
5508	1	2	74	1	1	25	3	1			50	20	60	70	50	50	60	70	80	80	1	1	5	1	1	1	1	5	10	3	3	4	0	2	1	0	0	0	0	0	0	0	0.187825
5514	1	2	52	2	1	26	3	3			40	25	5	25	5	25	25	25	25	0	1	1	5	1	5	1	1	4	5	1	3	8	0	2	1	0	0	0	0	0	0	0	1.585923
5515	1	2	69	1	2	34	3	3			85	100	90	90	90	95	100	90	90	90	4	2	5	1	1	1	1	21	9	1	3	1	0	2	1	0	0	0	0	0	0	0	1.121605
5517	1	2	71	1	1	34	1		1		60	30	30	30	30	50	50	50	50	50	2	1	5	1	1	1	1	12	7	1	3	4	0	2	1	0	0	0	0	0	0	0	0.382537
5520	1	2	74	2	2	29	3	3			50	60	90	60	75	50	60	80	50	60	2	1	4	1	1	1	1	11	7	1	4	3	0	2	1	0	0	0	0	0	0	0	0.297084
5521	1	2	56	1	3	36	1		1		70	65	45	45	45	65	70	60	60	50	5	4	2	2	1	1	2	2	8	4	1	8	0	2	0	0	0	1	0	0	0	0	0.957904
5525	1	2	70	2	1	27	3	1			65	40	40	40	30	40	35	35	40	35	5	1	5	2	1	1	1	12	8	1	3	4	0	2	1	0	0	0	0	0	0	0	0.297084
5526	1	2	68	2	1	29	2			1	15	25	25	10	25	15	25	25	10	25	1	1	1	1	5	2	1	12	8	1	3	2	0	2	1	0	0	0	0	0	0	0	0.297084
5534	1	2	31	4	1	30	1		2		30	30	40	30	10	0	50	0	0	30	1	1	5	1	1	1	1	5	10	3	2	2	0	2	1	0	0	0	0	0	0	0	0.17212
5554	1	1	42	4	3	4	1		2		90	99	69	80	85	95	80	90	55	60	4	3	3	1	4	4	4	16	11	1	3	1	1	2	1	0	0	0	0	0	0	0	0.637578
5559	1	1	52	4	2	6	1		2		60	70	60	40	40	75	75	40	65	55	5	2	4	1	4	2	2	19	12	3	1	1	0	2	0	1	0	0	0	0	0	0	2.125357
5584	1	2	53	3	2	48	2			1	45	65	60	55	30	25	60	40	30	25	1	1	2	1	1	1	1	9	7	3	1	1	0	2	1	0	0	0	0	0	0	0	1.415868
5586	1	2	61	3	1	21	2			2	35	35	95	85	35	20	25	95	85	20	1	1	1	1	1	1	1	4	5	1	4	8	0	2	1	0	0	0	0	0	0	0	1.140098
5604	1	1	48	4	1	6	2			2	45	45	45	45	45	45	45	54	45	45	1	1	1	1	1	1	1	19	10	1	3	1	1	2	1	0	0	0	0	0	0	0	2.071277
5606	1	1	86	1	2	36	2			1	65	25	35	20	15	50	55	65	65	65	1	1	1	1	5	5	1	7	10	3	4	4	0	2	1	0	0	0	0	0	0	0	0.399153
5614	1	1	72	3	1	37	2			1	20	15	15	20	22	10	15	15	15	15	1	1	1	1	5	1	1	8	5	1	3	4	0	2	1	0	0	0	0	0	0	0	1.633306
5665	1	1	38	1	2	9	1		1		80	75	75	60	40	70	60	80	60	70	2	3	5	2	1	1	1	17	8	1	3	1	0	2	1	0	0	0	0	0	0	0	0.869536
5674	1	1	46	1	3	36	3	2			62	88	59	70	30	50	96	10	22	66	4	5	4	3	4	3	3	21	11	1	3	1	2	2	1	0	0	0	0	0	0	0	1.170322
5723	1	2	34	2	1	39	3	3			65	60	35	35	30	65	50	20	50	20	3	4	4	1	2	1	1	15	11	1	3	1	0	2	1	0	0	0	0	0	0	0	0.5375
5910	1	1	41	1	3	36	2			1	10	20	10	20	40	20	20	10	30	20	2	4	3	3	3	4	3	20	8	1	3	1	2	2	1	0	0	0	0	0	0	0	1.914221
5938	1	1	40	1	3	34	1		1		60	50	65	40	60	75	60	75	60	60	2	4	2	4	1	1	2	23	13	1	3	1	0	2	1	0	0	0	0	0	0	0	0.84554
5986	1	1	36	1	3	36	1		1		10	20	50	50	50	10	20	20	30	60	5	2	2	1	1	2	4	19	11	1	3	1	3	2	1	0	0	0	0	0	0	0	0.915393
6137	1	1	40	3	3	12	1		1		20	20	20	20	18	20	20	20	20	18	4	4	4	4	4	4	4	21	10	1	3	1	2	2	1	0	0	0	0	0	0	0	1.119138
6293	1	1	71	1	1	42	2			1	75	5	10	5	5	75	5	5	5	5	1	1	3	1	4	2	1	17	11	1	3	4	0	2	1	0	0	0	0	0	0	0	0.637439
6294	1	2	80	4	2	53	2			1	55	55	60	60	35	70	65	60	70	70	2	1	5	1	1	1	1	10	8	3	5	4	0	1	1	0	0	0	0	0	0	0	0.966167
6297	1	1	71	2	2	39	3	1			40	25	25	25	25	25	25	25	22	25	5	2	5	5	4	1	1	12	12	1	3	2	0	2	1	0	0	0	0	0	0	0	0.191779
6299	1	2	58	4	3	4	4	3			45	65	75	75	45	65	75	50	75	75	1	1	5	1	3	1	1	12	9	1	1	4	0	2	1	0	0	0	0	0	0	0	0.316951
6300	1	2	68	1	2	9	3	1			80	85	60	70	85	90	80	80	92	85	3	1	5	1	1	1	1	6	8	1	5	4	0	2	1	0	0	0	0	0	0	0	0.34435
6304	1	1	74	3	2	13	3	2			20	20	25	15	25	20	15	10	10	20	1	1	5	1	1	1	1	4	7	1	5	4	0	2	1	0	0	0	0	0	0	0	0.904682
6308	1	1	42	2	2	18	3	2			50	60	50	75	50	50	50	25	50	25	4	3	5	2	3	4	3	8	5	1	3	1	1	1	1	0	1	0	0	0	0	0	2.783701
6310	1	2	79	4	3	8	1		2		50	0	0	50	0	50	0	0	50	0	1	1	1	1	3	1	1	6	3	3	3	8	0	2	1	0	0	0	0	0	0	0	0.925186
6312	1	1	27	3	3	37	3	2			10	10	20	40	20	10	10	20	10	50	3	5	3	4	4	2	1	9	5	1	1	1	0	2	1	0	0	0	0	0	0	0	1.915278
6314	1	1	74	2	1	55	3	2			40	2	10	0	5	20	0	5	0	0	1	1	5	1	1	1	1	10	9	1	4	4	0	2	1	0	0	0	0	0	0	0	0.314168
6315	1	2	68	1	2	34	1		1		55	30	50	50	50	75	75	75	75	75	3	1	5	4	1	1	1	9	10	1	4	8	0	2	1	0	0	0	0	0	0	0	0.182932
6316	1	2	45	1	2	36	3	3			20	45	25	65	85	5	10	15	35	65	1	1	1	1	1	1	1	3	8	3	5	8	0	2	1	0	0	0	0	0	0	0	0.93353
6317	1	1	74	4	3	4	1		1		55	65	60	50	60	45	55	65	40	60	5	4	5	4	1	1	4	8	10	1	3	4	0	2	1	0	0	0	0	0	0	0	0.290332
6319	1	2	75	3	1	37	3	1			70	60	60	60	60	50	40	40	40	40	5	5	2	1	1	1	2	14	10	1	4	4	0	2	1	0	0	0	0	0	0	0	0.260352
6323	1	2	69	3	1	1	1		1		35	55	60	65	75	15	35	35	15	3	4	4	2	4	1	1	1	13	9	1	3	4	0	2	0	1	0	0	0	0	0	0	0.642364
6325	1	1	71	4	1	6	3	3			55	65	65	30	30	65	65	75	45	45	1	1	2	1	1	1	1	7	11	3	5	4	0	2	1	0	0	0	0	0	0	0	0.706434
6326	1	2	70	1	3	42	2			2	30	7	30	50	30	25	30	25	30	25	1	1	4	1	3	1	1	12	11	1	3	4	0	2	1	0	0	0	0	0	0	0	0.265129
6327	1	2	77	3	1	48	2			1	70	50	70	30	50	70	30	70	30	30	1	1	1	1	5	4	1	10	10	1	4	4	0	2	1	0	0	0	0	0	0	0	0.677077
6328	1	1	69	1	3	42	3	1			70	50	60	50	50	75	50	60	50	50	5	5	5	2	2	2	2	14	11	1	1	4	0	2	1	0	0	0	0	0	0	0	0.217406
6329	1	2	81	2	3	19	2			2	25	0	25	25	25	10	20	30	20	20	3	1	2	1	4	1	1	6	10	1	3	4	0	2	1	0	0	0	0	0	0	0	0.162044
6332	1	1	77	3	1	47	3	2			15	10	45	15	5	10	5	20	20	15	2	1	1	2	1	5	1	11	11	1	3	4	0	2	1	0	0	0	0	0	0	0	0.255937
6333	1	1	74	4	1	53	1		1		1	50	100	60	100	1	60	100	100	100	5	3	5	3	1	1	2	9	5	1	3	4	0	2	1	0	0	0	0	0	0	0	1.253825
6334	1	1	58	1	1	25	3	3			30	10	30	10	20	50	40	40	30	39	1	1	2	1	2	1	1	11	8	3	5	8	0	2	1	0	0	0	0	1	0	0	0.584455
6335	1	2	76	4	1	53	2			2	20	20	30	20	10	10	20	30	30	20	1	1	1	3	1	1	1	3	7	3	5	4	0	2	1	0	0	0	0	0	0	0	0.342534
6337	1	2	71	3	2	48	1		2		20	20	0	40	20	20	20	20	20	20	2	1	3	3	2	1	1	12	8	1	3	4	0	2	1	0	0	0	0	0	0	0	1.415868
6338	1	2	84	2	1	46	2			2	40	80	30	10	10	10	80	25	10	10	1	1	1	1	1	1	1	3	10	5	4	4	0	2	1	0	0	0	0	0	0	0	0.162044
6339	1	2	68	2	2	26	2			1	45	35	35	35	40	35	25	35	30	25	1	1	3	1	4	3	1	15	11	1	4	3	0	2	1	0	0	0	0	0	0	0	0.268081
6343	1	2	35	2	2	29	2			1	60	30	60	20	20	70	10	70	70	10	1	1	1	1	1	1	1	11	10	4	5	1	1	1	1	0	0	0	0	0	0	0	0.277741
6347	1	1	74	4	1	53	3	3			20	5	15	20	10	30	10	20	25	20	3	1	5	2	3	2	2	5	8	1	5	4	0	2	1	0	0	0	0	0	0	0	0.443206
6349	1	1	76	4	2	41	1		1		55	80	60	60	60	70	70	70	70	70	3	4	5	5	1	1	1	15	11	1	3	4	0	2	1	0	0	0	0	0	0	0	0.214129
6350	1	1	80	3	2	51	1		1		80	40	60	40	65	70	50	70	55	65	4	1	5	1	1	1	1	7	5	1	2	4	0	2	1	0	0	0	0	0	0	0	1.455933
6351	1	1	52	4	2	32	3	3			60	10	60	40	35	50	40	60	80	60	4	4	5	2	3	2	3	10	9	1	1	3	0	1	1	0	0	0	0	0	0	0	0.604864
6354	1	2	73	3	2	12	2			2	40	5	40	10	5	40	5	40	10	5	1	1	2	1	2	1	1	14	10	1	4	4	0	2	1	0	0	0	0	0	0	0	0.477511
6355	1	2	43	2	3	19	1		2		20	20	20	10	20	20	10	25	20	25	1	3	1	1	1	2	2	12	10	1	3	1	0	1	1	0	0	0	0	0	0	0	0.277741
6359	1	2	49	2	1	26	3	1			73	55	45	38	45	60	50	35	35	40	5	5	5	2	1	1	1	8	8	1	3	7	0	2	1	0	0	0	0	0	0	0	0.560598
6360	1	1	30	3	3	48	1		2		13	51	21	3	12	5	13	65	5	12	3	3	5	2	1	4	4	15	11	1	3	1	1	2	1	0	0	0	0	0	0	0	0.558062
6362	1	1	54	1	2	9	3	3			30	20	20	12	5	15	10	5	10	5	4	3	4	1	4	3	1	5	11	3	1	8	0	2	1	0	0	0	0	0	0	0	0.208785
6364	1	2	50	1	3	25	3	3			50	50	20	20	10	50	50	20	20	10	1	1	1	1	1	1	1	11	10	3	5	1	0	2	1	0	0	0	0	0	0	0	0.187825
6366	1	2	47	4	3	53	2			1	40	50	30	30	35	40	50	35	40	40	1	1	1	1	4	2	1	10	10	1	3	1	0	2	1	0	0	0	0	0	0	0	0.163802
6368	1	1	30	2	3	18	1		2		75	67	75	88	77	75	25	75	74	22	4	2	2	5	4	3	2	1	12	1	3	1	2	1	1	0	0	0	0	0	0	0	0.36695
6373	1	1	23	3	2	12	2			2	40	30	50	60	60	30	30	30	30	30	1	1	2	1	2	2	1	1	10	3	1	5	0	2	1	0	0	0	0	0	0	0	0.381695
6374	1	1	46	3	1	13	3	3			50	50	70	70	50	60	50	60	60	60	1	4	1	4	4	1	1	11	8	1	2	3	2	2	1	0	0	0	0	0	0	0	0.904682
6375	1	1	45	3	1	40	2			2	35	20	50	50	20	20	20	30	33	19	1	1	1	1	2	2	1	5	8	4	1	1	0	2	1	0	0	0	0	1	0	0	0.716447
6380	1	1	48	3	1	37	2			2	70	75	65	40	35	60	65	70	50	40	1	1	3	2	2	3	1	13	10	1	5	1	2	2	1	0	0	0	0	0	0	0	0.276091
6384	1	1	90	2	2	55	3	2			80	60	45	65	70	80	55	70	60	80	1	1	5	1	3	1	1	14	10	1	4	4	0	2	1	0	0	0	0	0	0	0	0.150237
6386	1	2	34	1	1	42	4	3			100	20	15	90	88	100	50	50	99	60	1	1	3	1	1	1	1	1	8	4	1	2	0	2	1	0	0	0	0	0	0	0	0.441649
6387	1	1	26	3	3	12	3	3			20	20	20	20	20	25	15	25	10	25	1	1	1	1	1	1	1	2	7	3	1	8	0	2	0	1	0	0	0	0	0	0	0.819021
6388	1	2	49	2	1	29	1		1		45	15	10	10	10	35	15	10	10	15	1	1	5	1	1	1	1	15	9	1	3	7	2	2	1	0	0	0	0	0	0	0	0.297084
6389	1	2	32	1	1	25	3	1			50	25	75	75	50	75	50	80	80	75	3	4	4	1	1	1	1	12	10	4	1	1	0	2	1	0	0	0	0	0	0	0	0.192449
6395	1	1	37	3	3	13	1		2		10	25	20	20	25	20	20	20	20	20	4	5	4	5	4	5	3	15	8	1	3	2	2	2	1	0	0	0	0	0	0	0	0.429357
6399	1	1	54	1	2	34	3	2			10	5	50	20	20	70	50	60	50	60	1	1	4	1	2	1	1	4	7	3	1	8	0	2	1	0	0	0	0	0	0	0	0.335346
6407	1	2	29	4	2	8	3	1			75	50	60	60	50	85	70	80	80	70	1	4	1	3	1	1	3	4	9	3	2	1	0	2	1	0	0	0	0	0	0	0	0.315557
6410	1	2	53	1	1	36	3	2			35	30	45	35	35	40	50	55	40	45	1	1	1	1	4	4	1	11	6	1	3	1	0	2	1	0	0	0	0	0	0	0	2.640944
6436	1	1	34	3	2	51	2			2	60	60	80	30	20	60	80	40	30	50	1	1	1	1	1	1	1	11	3	3	2	1	2	2	1	0	0	0	0	0	0	0	0.947113
6450	1	1	22	3	3	21	3	1			55	45	45	50	40	40	35	45	25	30	1	4	2	2	1	1	1	13	10	3	1	1	0	2	1	0	0	0	0	0	0	0	0.254522
6459	1	1	29	2	2	39	2			2	95	95	100	100	80	95	95	100	100	80	4	4	5	4	4	4	4	13	11	1	3	1	2	2	1	0	0	0	0	0	0	0	0.320327
6466	1	1	19	1	2	34	1		2		50	50	45	45	50	50	50	50	55	50	2	2	2	1	1	1	1	12	7	4	1	5	0	2	0	0	0	1	0	0	0	0	0.618793
6483	1	1	31	1	3	36	3	1			10	10	10	10	60	10	10	10	10	60	2	2	4	3	3	1	4	11	10	4	5	1	0	1	0	0	0	0	0	1	0	0	0.903614
4	2	2	46	4	2	8	2			2	20	15	30	5	25	20	15	20	15	30	3	2	3	1	1	2	2	14	10	1	3	2	1	2	1	0	0	0	0	0	0	0	0.186216
7	2	1	63	4	2	4	3	3			20	10	20	20	20	15	10	15	15	15	1	1	1	1	4	4	1	19	8	1	1	1	0	2	1	0	0	0	0	0	0	0	1.780107
9	2	2	61	2	2	55	2			1	20	10	30	10	40	20	20	30	10	40	1	2	2	1	1	1	1	9	10	1	3	1	0	2	1	0	0	0	0	0	0	0	0.111209
13	2	2	77	3	2	12	3	1			95	80	100	85	60	95	75	80	90	65	5	4	5	1	4	1	1	23	10	2	3	4	0	2	1	0	0	0	0	0	0	0	1.40007
14	2	2	61	3	2	28	2			1	0	0	80	50	0	10	25	20	20	25	1	1	1	1	1	1	1	6	10	1	3	7	0	2	1	0	0	0	0	0	0	0	0.229472
15	2	2	61	2	1	26	1		1		10	30	30	20	20	30	70	50	50	30	1	1	4	1	1	1	1	13	8	1	3	4	0	2	1	0	0	0	0	0	0	0	0.560598
16	2	1	78	3	2	12	2			2	65	52	85	100	50	50	54	84	100	50	1	1	5	1	1	1	1	6	8	3	5	4	0	2	1	0	0	0	0	0	0	0	0.965825
19	2	2	33	1	3	34	1		2		25	25	25	20	5	20	25	25	10	20	4	5	5	4	4	5	4	19	11	1	3	1	2	2	1	0	0	0	0	0	0	0	0.733274
21	2	1	18	3	2	47	5	3			26	34	48	75	56	10	25	15	25	25	3	2	3	1	3	2	1	12	3	4	1	8	0	2	0	0	0	0	0	1	0	0	1.930815
22	2	1	60	2	3	19	1		1		50	50	50	50	50	50	50	50	50	80	5	3	5	2	4	2	2	10	5	3	1	4	0	2	1	0	0	0	0	0	0	0	0.951172
23	2	2	22	3	3	1	1		1		60	30	40	40	40	30	15	30	15	30	3	2	4	1	1	1	2	13	10	4	1	1	0	2	0	1	0	0	0	0	0	0	0.31625
25	2	1	57	4	2	8	3	3			55	50	60	45	30	80	50	70	70	60	5	2	4	1	1	1	1	20	12	1	3	1	0	2	1	0	0	0	0	0	0	0	0.6243
27	2	1	79	3	2	51	3	2			45	5	30	10	25	60	30	35	15	20	1	3	2	1	4	5	1	19	11	1	1	4	0	2	1	0	0	0	0	0	0	0	0.721593
28	2	2	80	3	2	12	1		2		36	24	15	10	15	40	59	45	35	46	4	1	2	1	1	1	1	21	5	1	3	7	0	2	1	0	0	0	0	0	0	0	8.282572
29	2	2	68	3	3	11	2			2	25	10	20	25	20	20	15	20	25	20	3	3	4	3	3	1	1	23	13	1	1	3	0	2	1	0	0	0	0	0	0	0	0.669033
30	2	1	29	1	2	36	1		2		25	0	25	25	25	30	5	30	25	10	4	3	3	3	4	4	4	6	10	1	1	1	0	2	1	0	0	0	0	0	0	0	0.312206
32	2	2	65	4	1	35	1		1		50	40	40	40	40	50	40	40	40	40	5	3	5	2	1	1	1	10	8	1	3	4	0	1	1	0	0	0	0	0	0	0	0.526016
34	2	2	36	2	3	17	2			2	0	0	0	80	20	0	0	0	50	50	1	1	1	1	1	1	1	18	11	2	3	1	3	2	1	0	0	0	0	0	0	0	1.117109
35	2	2	63	3	3	48	3	3			55	35	60	45	25	65	40	40	35	25	1	1	2	2	1	1	1	11	13	1	4	1	0	2	1	0	0	0	0	0	0	0	0.677077
36	2	1	81	4	2	49	2			2	30	10	40	10	20	30	30	60	40	50	4	1	4	1	4	1	1	6	10	1	3	8	0	2	1	0	0	0	0	0	0	0	0.214129
40	2	1	74	2	1	20	2			1	28	10	33	20	30	10	5	10	5	5	3	1	2	1	5	4	1	18	10	1	3	4	0	2	1	0	0	0	0	0	0	0	0.558167
41	2	2	63	1	2	34	2			2	75	50	35	50	80	50	80	25	60	90	1	1	1	1	1	1	1	1	5	2	1	4	0	3	1	0	0	0	0	0	0	0	1.082192
42	2	1	65	3	2	12	3	2			40	40	40	50	40	40	50	40	40	40	1	1	1	1	5	5	1	5	7	1	1	4	0	2	1	0	0	0	0	0	0	0	0.965825
43	2	1	72	3	1	54	2			1	3	1	12	1	1	10	25	20	20	0	1	1	1	1	5	3	1	10	10	1	5	4	0	2	1	0	0	0	0	0	0	0	0.255937
45	2	2	69	1	1	42	1		2		50	30	30	20	30	50	20	20	10	30	1	1	5	1	1	1	1	18	10	1	3	4	0	2	1	0	0	0	0	0	0	0	0.777364
50	2	1	52	3	2	48	1		2		90	80	40	30	100	30	50	100	65	75	3	1	3	1	1	1	1	8	9	1	2	1	0	1	1	0	0	0	0	0	0	0	2.897473
51	2	2	73	3	3	24	1		1		60	50	30	30	30	30	30	30	30	30	5	5	5	1	1	1	1	11	11	1	4	4	0	2	1	0	0	0	0	0	0	0	0.229472
52	2	1	65	3	2	13	2			2	10	10	10	40	30	10	10	10	35	35	1	1	1	1	1	1	1	12	10	1	3	1	2	1	1	0	0	0	0	0	0	0	1.220281
53	2	2	42	2	1	26	3	1			80	70	70	60	65	50	50	60	45	45	1	1	5	1	1	1	1	8	9	4	1	2	0	2	1	0	0	0	0	0	0	0	0.70179
54	2	1	72	4	3	53	1		1		40	55	60	70	50	60	60	70	65	55	5	5	5	3	1	1	4	11	11	3	5	4	0	2	1	0	0	0	0	0	0	0	0.211944
55	2	2	73	2	1	26	1		2		60	10	50	40	10	60	10	60	20	10	5	1	5	1	1	1	1	8	8	1	5	4	0	2	1	0	0	0	0	0	0	0	0.560598
57	2	2	50	1	1	42	3	3			100	35	75	75	40	75	20	35	45	35	2	1	4	1	1	1	1	14	11	1	5	1	0	2	1	0	0	0	0	0	0	0	0.265129
58	2	1	68	2	3	39	1		2		87	69	74	59	64	79	66	68	58	54	3	4	5	1	2	1	1	21	9	3	3	2	0	2	1	0	0	0	0	0	0	0	1.175851
59	2	2	61	2	3	31	3	3			25	10	15	20	30	30	5	25	5	35	1	1	5	1	1	1	1	8	8	1	2	4	0	2	1	0	0	0	0	0	0	0	0.297084
63	2	2	74	3	2	5	3	1			50	25	55	30	35	50	35	55	40	45	1	1	4	1	1	1	1	4	5	3	5	4	0	2	1	0	0	0	0	0	0	0	1.140098
65	2	1	53	3	2	37	2			1	55	55	70	35	60	60	50	50	40	35	5	4	4	1	5	5	1	15	11	3	5	1	0	2	1	0	0	0	0	0	0	0	0.276091
67	2	1	73	3	1	37	2			1	20	20	15	15	20	20	15	15	20	20	1	2	5	2	5	3	1	11	11	1	3	4	0	2	1	0	0	0	0	0	0	0	0.276091
68	2	2	67	3	2	13	1		2		10	5	25	30	30	20	20	10	25	25	4	3	3	3	2	1	2	19	10	1	3	4	0	2	0	1	0	0	0	0	0	0	0.659328
71	2	2	66	2	1	19	3	3			50	15	85	60	20	50	20	85	50	10	1	1	5	1	5	1	1	5	7	1	3	4	0	2	1	0	0	0	0	0	0	0	0.297084
72	2	2	35	2	3	39	1		1		20	18	10	40	10	10	10	40	30	20	3	2	4	2	3	5	4	20	10	1	3	1	2	2	1	0	0	0	0	0	0	0	1.575958
76	2	2	63	2	2	18	4	3			80	60	40	50	90	60	60	50	50	90	2	2	3	1	1	1	1	5	3	1	4	2	0	2	1	0	0	0	0	0	0	0	0.805089
77	2	1	63	1	3	36	1		1		60	25	40	60	25	75	50	75	85	60	5	5	5	1	1	1	4	19	7	2	2	8	0	2	1	0	0	0	0	0	0	0	2.447315
78	2	2	43	1	2	42	2			1	45	40	40	5	20	35	10	35	5	2	1	1	2	1	1	1	1	12	8	1	3	2	1	2	1	0	0	0	0	0	0	0	0.441649
80	2	1	77	1	2	34	2			1	25	40	30	25	25	30	50	10	10	10	1	4	4	1	5	2	1	23	10	1	3	4	0	2	1	0	0	0	0	0	0	0	0.470192
83	2	2	69	2	1	27	4	3			30	25	40	25	40	25	35	40	35	35	1	1	1	3	2	1	1	12	8	1	3	9	0	4	0	0	0	0	0	0	0	1	0.45361
84	2	2	69	1	1	42	2			1	50	30	25	20	5	40	10	10	10	5	1	1	1	1	1	1	1	13	5	1	2	4	0	2	1	0	0	0	0	0	0	0	1.568458
85	2	2	59	3	1	40	2			2	80	25	70	50	60	50	25	35	60	25	1	2	4	1	4	1	1	7	8	3	5	1	0	2	1	0	0	0	0	0	0	0	0.420704
88	2	1	76	3	2	45	3	1			10	6	60	20	4	30	30	50	30	40	3	3	3	3	3	3	3	16	10	1	3	4	0	2	0	0	0	1	0	0	0	0	1.139344
90	2	1	63	2	1	39	3	1			55	50	65	55	25	40	40	40	40	40	1	3	2	4	1	1	1	18	8	2	1	1	0	2	1	0	0	0	0	0	0	0	1.175851
91	2	1	69	2	1	27	2			2	10	5	45	10	30	15	20	35	30	0	1	1	5	1	2	1	1	7	7	1	3	4	0	2	1	0	0	0	0	0	0	0	0.350989
92	2	1	71	1	1	23	3	3			80	25	60	90	55	100	82	85	90	95	1	1	5	3	1	1	1	8	10	1	4	4	0	2	1	0	0	0	0	0	0	0	0.208785
94	2	2	64	2	2	39	3	2			65	65	65	65	55	55	65	65	65	45	1	1	3	1	1	1	1	14	5	1	3	2	0	2	1	0	0	0	0	0	0	0	1.439336
95	2	1	41	3	2	13	1		2		10	5	15	20	40	10	5	25	15	45	5	3	5	2	1	1	3	20	9	1	2	1	2	1	0	1	0	0	0	0	0	0	3.64357
99	2	1	66	1	1	36	3	3			40	100	75	75	66	75	100	75	75	75	3	1	5	1	2	1	1	17	8	1	5	4	0	2	1	0	0	0	0	0	0	0	2.447315
102	2	1	22	3	1	47	2			1	50	0	0	0	50	50	0	0	0	50	3	1	4	2	1	3	2	10	10	1	1	3	0	2	1	0	0	0	0	0	0	0	0.254522
103	2	2	67	4	1	30	1		2		75	60	33	66	38	60	45	22	55	35	4	3	5	1	1	1	1	9	10	1	5	4	0	2	1	0	0	0	0	0	0	0	0.186216
104	2	1	41	3	1	22	3	2			10	30	20	20	30	80	70	60	50	20	4	2	5	1	3	2	1	5	7	1	5	3	0	2	1	0	0	0	0	0	0	0	0.466629
106	2	2	43	3	1	47	1		2		5	0	25	10	100	10	0	30	15	50	1	1	4	1	1	1	1	4	6	1	1	1	2	2	0	1	0	0	0	0	0	0	1.571238
107	2	1	28	4	2	4	1		1		20	40	20	10	10	20	20	20	20	20	3	1	4	1	3	1	3	1	4	1	1	9	1	1	1	0	0	0	0	0	0	0	3.628524
109	2	1	37	1	3	50	1		1		20	15	30	30	5	25	15	20	10	30	2	2	3	2	2	2	2	20	12	1	3	1	2	2	1	0	0	0	0	0	0	0	0.474287
117	2	2	64	2	3	17	2			2	50	10	20	10	10	60	10	20	0	20	4	4	5	5	1	1	1	8	10	1	5	8	0	2	1	0	0	0	0	0	0	0	0.230815
118	2	2	62	4	2	16	2			2	20	20	20	30	30	5	5	10	10	10	1	1	1	1	1	1	1	5	5	1	3	8	0	2	1	0	0	0	0	0	0	0	0.925186
120	2	2	78	2	3	29	2			1	45	75	50	75	50	75	75	60	70	75	1	2	4	4	5	4	2	5	10	3	4	4	0	2	1	0	0	0	0	0	0	0	0.162044
124	2	2	36	3	2	13	1		2		10	10	10	20	50	20	10	20	40	10	4	3	3	4	1	3	4	9	9	1	1	1	1	2	0	1	0	0	0	0	0	0	0.610917
130	2	1	49	3	2	12	4	1			35	40	25	30	45	15	25	25	10	60	1	1	4	1	1	4	1	7	10	1	3	1	0	2	1	0	0	0	0	0	0	0	0.461864
131	2	1	70	2	2	39	2			1	10	10	10	10	0	20	15	20	20	0	3	2	2	2	4	4	2	19	11	1	2	4	0	2	1	0	0	0	0	0	0	0	0.5623
132	2	2	56	1	2	42	3	1			70	5	20	0	5	70	5	20	0	5	1	1	5	1	1	1	1	10	11	1	3	8	0	2	1	0	0	0	0	0	0	0	0.265129
137	2	2	56	2	1	39	3	3			10	5	10	5	10	10	5	10	5	5	4	4	4	1	3	1	1	19	11	3	3	3	0	2	1	0	0	0	0	0	0	0	0.713368
139	2	2	18	2	2	26	3	1			70	60	80	40	40	100	20	52	20	8	1	1	3	1	1	1	1	11	3	4	1	2	4	2	1	0	0	0	0	0	0	0	1.985356
142	2	2	80	4	3	4	1		1		25	50	50	50	50	50	50	50	50	50	5	4	2	1	1	1	5	13	7	1	5	4	0	2	1	0	0	0	0	0	0	0	0.316951
143	2	1	41	4	2	49	2			2	30	20	20	20	10	20	10	10	10	10	2	2	4	1	2	2	1	20	11	1	3	1	5	2	1	0	0	0	0	0	0	0	0.654001
145	2	1	30	2	1	17	5	2			30	60	50	70	70	30	60	50	60	70	2	1	2	4	2	1	1	6	5	5	3	2	0	2	1	0	0	0	0	0	0	0	2.93494
148	2	1	56	3	1	28	2			1	20	30	30	15	10	10	10	10	10	5	1	1	2	2	2	2	1	17	10	1	3	4	0	2	1	0	0	0	0	0	0	0	0.746192
150	2	2	71	1	2	42	2			1	75	35	50	50	35	35	25	45	50	25	1	1	4	1	4	1	1	8	5	3	4	4	0	2	1	0	0	0	0	0	0	0	1.568458
152	2	2	51	2	1	26	1		1		85	80	75	90	85	90	75	80	85	85	2	1	5	1	1	1	1	1	8	5	5	8	0	2	1	0	0	0	0	0	0	0	0.560598
153	2	2	61	2	1	26	3	1			50	50	40	40	30	50	40	40	40	30	2	2	4	2	1	1	1	10	10	1	3	2	0	2	1	0	0	0	0	0	0	0	0.268081
154	2	2	64	3	2	45	1		1		50	30	40	20	30	10	10	10	10	10	1	4	1	1	1	1	1	12	10	1	3	4	0	2	1	0	0	0	0	0	0	0	0.229472
155	2	1	56	2	2	27	1		1		70	25	60	50	30	75	25	65	75	35	2	4	3	5	1	1	2	19	11	1	5	1	0	2	1	0	0	0	0	0	0	0	0.558167
158	2	1	74	3	2	48	2			2	25	25	15	10	15	25	15	15	10	10	2	1	4	1	2	2	1	20	10	1	4	4	0	2	1	0	0	0	0	0	0	0	1.440301
160	2	2	80	1	3	42	3	3			70	100	100	90	80	70	100	90	100	80	5	1	5	1	1	1	1	14	11	1	4	4	0	2	1	0	0	0	0	0	0	0	0.265129
163	2	2	66	3	1	47	1		1		80	60	50	60	40	30	25	25	25	25	2	1	5	1	2	1	4	3	5	1	5	4	0	2	1	0	0	0	0	0	0	0	1.140098
164	2	1	80	4	1	53	3	3			45	7	20	23	5	20	20	20	20	20	2	1	4	1	1	1	2	12	8	1	3	4	0	2	1	0	0	0	0	0	0	0	0.443206
165	2	2	73	4	1	41	2			2	15	15	15	20	10	15	20	10	10	15	1	1	1	1	1	1	1	3	8	1	5	4	0	2	1	0	0	0	0	0	0	0	0.3414
167	2	2	74	3	3	12	3	2			60	50	60	50	40	40	40	60	30	40	3	1	5	1	1	3	1	8	8	3	3	4	0	2	1	0	0	0	0	0	0	0	0.998545
168	2	1	52	4	3	32	4	1			70	55	45	70	65	95	95	90	95	90	4	2	2	4	2	1	1	17	10	3	5	3	0	2	1	0	0	0	0	0	0	0	0.6243
170	2	2	66	2	2	17	1		1		35	5	15	30	15	10	5	5	10	5	4	5	3	1	1	1	1	10	10	2	1	3	0	2	1	0	0	0	0	0	0	0	0.230815
171	2	2	60	2	3	55	2			2	50	30	30	0	10	30	20	20	0	10	1	1	3	1	1	1	1	17	7	1	5	1	0	2	1	0	0	0	0	0	0	0	0.681854
173	2	1	25	3	2	12	3	3			100	100	100	75	100	85	75	100	25	100	3	1	3	4	3	1	1	7	7	3	2	2	0	2	1	0	0	0	0	0	0	0	0.798181
175	2	2	49	2	1	31	3	2			40	60	65	60	60	40	50	60	70	50	1	1	1	1	2	1	1	12	9	3	3	2	0	2	1	0	0	0	0	0	0	0	0.297084
176	2	2	76	2	2	26	1		2		60	40	60	50	50	70	50	60	50	50	1	1	1	1	1	1	1	12	11	1	3	4	0	2	1	0	0	0	0	0	0	0	0.268081
178	2	1	66	2	2	39	4	3			65	77	70	75	70	50	50	50	50	50	5	1	5	2	1	1	1	6	10	1	1	4	0	2	1	0	0	0	0	0	0	0	0.191779
181	2	1	43	4	2	4	3	3			10	10	25	10	10	25	20	30	20	15	4	2	4	1	4	1	1	9	7	1	1	1	0	2	1	0	0	0	0	0	0	0	0.454727
182	2	1	36	3	1	37	1		1		0	0	50	0	50	50	0	0	50	0	4	4	5	3	1	2	3	13	9	1	3	1	1	2	0	1	0	0	0	0	0	0	0.694696
185	2	1	19	2	2	29	1		1		80	75	60	50	39	75	66	50	50	28	2	4	2	3	1	1	2	21	7	5	1	5	0	2	1	0	0	0	0	0	0	0	1.273019
186	2	2	23	3	2	48	1		1		75	80	75	50	80	65	85	50	45	80	1	2	4	1	1	1	1	19	10	4	1	8	1	2	1	0	0	0	0	0	0	0	1.503087
187	2	2	63	4	1	8	1		1		95	75	50	65	35	95	75	95	95	65	4	4	5	1	1	1	3	6	3	5	4	8	0	2	1	0	0	0	0	0	0	0	0.925186
189	2	1	35	2	2	17	3	1			70	40	50	50	50	70	40	50	50	50	4	2	4	1	1	1	1	12	8	3	1	3	0	2	1	0	0	0	0	0	0	0	1.037453
190	2	2	64	3	2	22	3	1			50	40	30	50	50	30	20	30	20	40	3	2	5	1	1	1	1	9	6	1	3	8	0	2	1	0	0	0	0	0	0	0	1.140098
192	2	2	57	2	1	20	2			2	75	65	45	45	35	50	75	20	30	10	2	4	4	2	4	1	1	8	5	3	5	1	0	2	1	0	0	0	0	0	0	0	0.805089
195	2	2	28	3	2	51	3	1			85	75	55	75	65	85	75	65	85	65	1	4	2	4	1	1	1	11	9	1	2	1	0	2	1	0	0	0	0	0	0	0	0.541493
196	2	2	21	4	2	53	2			2	36	55	36	25	45	36	45	22	25	55	3	1	2	1	1	1	1	1	8	3	3	7	1	2	1	0	0	0	0	0	0	0	0.556678
198	2	1	37	3	2	51	1		1		40	35	30	20	35	35	30	35	25	35	2	2	1	1	1	1	2	17	8	3	4	8	0	2	1	0	0	0	0	0	0	0	0.981606
199	2	1	72	3	2	12	1		1		60	40	50	60	50	30	30	30	30	30	4	4	5	4	1	1	1	8	10	2	5	4	0	2	1	0	0	0	0	0	0	0	0.461864
201	2	2	64	2	1	46	1		2		70	30	50	10	50	30	10	25	30	20	2	3	5	1	1	1	1	3	9	3	3	2	0	2	1	0	0	0	0	0	0	0	0.297084
202	2	2	48	3	2	22	4	1			59	45	60	55	60	40	40	30	35	35	1	2	5	5	1	1	2	5	11	3	1	3	0	2	1	0	0	0	0	0	0	0	0.229472
203	2	2	68	3	2	54	2			1	70	30	70	80	80	30	40	25	50	20	1	1	4	1	1	1	1	15	7	1	5	8	0	2	1	0	0	0	0	0	0	0	0.420704
204	2	2	75	1	2	36	1		2		75	75	50	80	65	60	80	50	80	80	2	4	5	1	4	1	1	5	9	3	4	4	0	2	1	0	0	0	0	0	0	0	0.93353
205	2	2	67	3	1	48	2			1	80	30	30	40	30	50	30	20	40	40	1	1	1	1	2	5	1	5	9	3	4	4	0	2	1	0	0	0	0	0	0	0	1.415868
208	2	2	60	3	3	48	1		1		50	20	20	60	30	60	20	20	50	30	1	4	4	1	1	1	1	6	10	3	5	4	0	2	0	1	0	0	0	0	0	0	0.694756
212	2	2	46	3	1	28	3	1			75	50	50	75	30	75	75	75	75	35	2	1	3	2	2	1	1	12	7	5	5	9	0	2	0	1	0	0	0	0	0	0	0.642364
213	2	1	23	4	1	15	2			1	0	50	0	0	50	0	50	50	0	0	3	1	3	1	2	1	2	5	5	1	1	3	0	2	1	0	0	0	0	0	0	0	1.114481
214	2	1	28	3	2	51	1		1		30	55	45	50	50	35	70	80	55	50	3	2	3	2	4	5	2	8	5	4	1	2	0	2	1	0	0	0	0	0	0	0	0.947113
215	2	2	27	3	2	12	1		2		50	50	40	50	50	50	50	50	50	40	4	5	2	1	1	1	1	17	10	2	1	1	0	1	1	0	0	0	0	0	0	0	3.559225
217	2	2	66	3	2	48	1		1		50	100	100	100	100	50	100	100	100	100	5	1	5	1	1	1	1	6	7	1	5	4	0	2	0	1	0	0	0	0	0	0	1.452836
219	2	2	69	2	2	20	1		2		50	50	75	50	50	50	50	75	50	50	1	1	5	1	2	1	1	12	5	1	3	4	0	2	1	0	0	0	0	0	0	0	0.805089
220	2	1	31	3	2	24	2			1	50	25	40	50	60	55	45	40	40	60	1	1	1	1	1	1	1	7	7	3	1	1	0	2	1	0	0	0	0	0	0	0	0.466629
221	2	1	25	3	3	12	1		1		25	15	25	10	25	20	20	20	20	20	4	1	1	3	1	1	2	7	5	1	1	1	0	1	1	0	0	0	0	0	0	0	6.369135
222	2	2	49	4	2	53	3	3			60	65	70	35	35	67	40	50	40	37	5	1	3	1	2	1	1	11	10	1	4	4	0	2	1	0	0	0	0	0	0	0	0.163802
229	2	1	18	3	1	48	2			1	24	57	68	60	60	50	25	35	35	35	3	2	4	1	3	2	1	6	8	1	1	3	3	2	1	0	0	0	0	0	0	0	1.16699
231	2	1	51	3	2	13	2			1	50	20	90	90	75	20	50	60	80	40	1	1	4	1	4	5	1	13	5	3	3	1	1	2	1	0	0	0	0	0	0	0	2.559335
232	2	1	70	2	2	39	2			1	60	20	75	20	20	30	20	70	30	20	1	1	1	1	5	5	1	17	7	1	3	2	0	2	1	0	0	0	0	0	0	0	1.175851
233	2	2	49	3	1	12	2			1	47	68	55	75	37	49	56	69	92	25	3	1	4	2	1	2	1	3	6	5	2	8	0	2	1	0	0	0	0	0	0	0	2.824871
236	2	1	42	3	3	10	3	3			28	12	15	5	40	15	25	15	30	15	3	4	2	4	2	4	3	22	13	1	3	1	2	2	1	0	0	0	0	0	0	0	0.742065
238	2	1	38	1	3	42	1		2		25	25	0	25	25	25	25	0	25	25	1	1	1	1	2	1	1	10	7	1	3	7	0	2	0	0	0	1	0	0	0	0	0.780038
239	2	1	22	3	2	21	4	3			65	30	60	50	67	30	30	34	67	37	3	4	3	3	3	3	3	9	5	3	1	1	0	2	1	0	0	0	0	0	0	0	1.264552
241	2	2	20	3	2	12	2			2	60	35	65	30	45	80	75	65	40	60	2	2	2	1	2	2	1	2	9	5	1	5	0	2	0	1	0	0	0	0	0	0	0.923462
246	2	2	54	4	2	32	3	3			10	20	10	20	40	10	20	20	40	10	3	2	2	2	2	2	2	5	3	4	5	8	0	2	1	0	0	0	0	0	0	0	0.925186
247	2	2	67	1	2	34	1		1		80	25	50	75	20	85	40	50	35	25	1	1	5	1	1	1	1	5	7	1	4	4	0	2	1	0	0	0	0	0	0	0	0.382537
249	2	1	41	3	3	12	1		1		25	20	30	20	15	20	20	20	10	30	4	5	5	4	4	4	4	20	11	1	3	1	2	1	1	0	0	0	0	0	0	0	3.156688
250	2	1	69	3	2	12	3	2			75	65	85	85	55	85	65	75	75	65	1	1	2	1	1	1	1	19	10	1	3	4	0	2	1	0	0	0	0	0	0	0	1.354193
251	2	2	42	3	3	24	3	3			60	20	20	40	40	75	45	35	45	70	4	3	2	3	2	1	1	21	13	1	5	2	0	1	1	0	0	0	0	0	0	0	0.930419
252	2	1	65	1	2	34	4	1			95	90	90	90	95	70	60	50	50	50	2	4	4	4	1	1	1	21	9	1	3	1	0	2	1	0	0	0	0	0	0	0	0.983241
255	2	1	29	3	2	28	1		1		50	40	60	60	50	10	10	20	20	10	4	4	4	3	1	1	4	18	7	4	1	8	0	2	1	0	0	0	0	0	0	0	1.360468
259	2	1	40	3	2	51	2			2	20	25	10	20	25	20	40	10	20	10	4	3	3	3	3	3	3	19	11	3	3	1	2	2	1	0	0	0	0	0	0	0	0.46941
260	2	1	37	3	3	48	5	3			60	50	70	35	35	60	50	70	35	35	2	2	3	1	1	1	2	10	5	3	1	2	2	2	1	0	0	0	0	0	0	0	3.301398
266	2	1	62	4	3	15	2			2	55	50	65	40	60	80	80	80	80	80	4	1	1	1	5	1	1	6	9	3	3	4	0	2	1	0	0	0	0	0	0	0	0.392575
269	2	2	65	4	3	41	1		1		45	50	40	40	50	75	60	75	65	76	5	5	1	1	1	1	2	7	10	3	4	4	0	2	1	0	0	0	0	0	0	0	0.186216
271	2	1	40	2	3	18	2			1	70	65	70	75	72	65	86	50	70	60	3	2	3	2	3	2	2	21	11	1	3	1	1	2	1	0	0	0	0	0	0	0	0.694366
272	2	2	19	2	1	27	2			2	30	40	50	60	30	30	30	50	60	30	1	2	1	1	1	2	1	6	7	4	1	2	0	2	1	0	0	0	0	0	0	0	0.330484
276	2	2	30	3	2	12	1		1		60	60	45	50	50	50	50	50	50	50	1	1	5	1	1	1	1	6	10	4	1	1	0	2	1	0	0	0	0	0	0	0	0.430369
278	2	1	71	3	2	13	2			2	10	15	60	15	10	15	15	15	15	15	4	1	5	1	1	1	1	12	10	1	1	4	0	2	1	0	0	0	0	0	0	0	0.432625
279	2	2	64	1	2	9	1		2		10	10	20	20	40	20	10	20	10	40	5	2	5	1	2	1	1	12	8	1	3	2	0	2	1	0	0	0	0	0	0	0	0.34435
280	2	1	62	2	2	39	3	2			5	25	25	25	20	5	20	5	50	20	2	1	2	1	2	2	1	18	10	1	3	4	0	2	1	0	0	0	0	0	0	0	0.5623
282	2	2	60	3	1	48	2			1	25	75	50	50	40	25	40	25	25	10	2	2	5	2	4	1	1	8	7	1	3	4	0	2	1	0	0	0	0	1	0	0	1.452836
283	2	1	68	3	3	40	3	2			40	50	40	50	40	25	20	20	22	15	1	1	1	1	1	1	1	3	8	1	1	4	0	2	1	0	0	0	0	0	0	0	0.469224
284	2	2	55	4	2	8	1		1		70	50	50	40	60	80	70	75	60	70	4	2	4	2	1	1	2	19	10	1	3	1	0	2	1	0	0	0	0	0	0	0	0.542918
285	2	2	28	3	3	13	3	1			30	15	30	65	50	50	35	50	70	60	3	1	3	1	3	1	1	3	7	3	2	8	2	2	0	1	0	0	0	0	0	0	0.610917
286	2	2	72	2	1	20	2			2	20	5	50	15	10	20	20	25	30	10	1	1	4	5	1	1	1	9	9	1	1	4	0	2	1	0	0	0	0	0	0	0	0.297084
288	2	1	43	3	2	37	1		1		85	70	100	100	75	85	100	100	100	80	3	3	3	3	3	3	3	21	11	1	3	1	2	2	1	0	0	0	0	0	0	0	0.949255
289	2	1	63	3	2	12	3	2			40	50	40	40	40	50	50	50	40	40	5	1	5	1	1	1	1	7	8	3	5	4	0	2	1	0	0	0	0	0	0	0	0.965825
290	2	2	57	4	2	8	1		1		40	35	40	40	25	60	40	65	40	35	5	4	5	4	1	1	1	5	10	1	2	2	0	2	1	0	0	0	0	0	0	0	0.186216
293	2	2	27	3	2	40	2			2	70	40	65	65	65	40	10	25	25	20	4	2	4	2	2	1	2	7	10	3	3	7	1	2	1	0	0	0	0	0	0	0	0.207122
294	2	2	71	3	2	48	2			1	70	2	2	2	2	90	2	2	2	2	1	1	1	1	4	1	1	17	10	1	3	4	0	1	1	0	0	0	0	0	0	0	5.599548
298	2	1	38	3	2	54	4	3			30	15	40	15	35	10	5	10	5	20	3	3	5	3	1	1	1	6	10	3	3	4	4	2	1	0	0	0	0	0	0	0	0.254522
299	2	2	18	1	3	42	1		2		52	50	64	23	51	58	28	34	34	16	1	1	2	1	2	1	3	17	3	4	1	2	4	2	1	0	0	0	0	0	0	0	3.663322
301	2	2	48	1	2	36	1		2		20	40	20	10	10	15	25	30	15	5	3	3	2	3	2	1	1	8	8	3	1	1	0	2	1	0	0	0	0	0	0	0	0.93353
302	2	2	66	1	2	44	1		1		67	75	45	72	60	71	82	63	68	78	1	4	4	3	1	1	3	15	11	1	3	2	0	2	1	0	0	0	0	0	0	0	0.187825
304	2	2	49	3	2	12	1		1		5	25	25	25	20	30	20	20	20	20	5	3	5	3	1	1	1	17	10	1	3	8	0	2	1	0	0	0	0	0	0	0	1.40007
312	2	1	35	3	1	47	2			1	40	50	50	50	50	50	50	50	50	50	2	1	4	1	1	1	1	10	10	3	1	1	0	2	1	0	0	0	0	0	0	0	0.254522
314	2	1	32	3	2	21	2			2	69	48	59	25	42	69	39	48	42	41	1	4	3	1	1	1	1	19	10	2	3	1	1	2	1	0	0	0	0	0	0	0	0.742065
316	2	2	24	3	1	12	3	3			10	10	60	10	10	20	20	20	20	20	1	1	1	1	1	1	1	1	5	4	2	7	1	2	1	0	0	0	0	0	0	0	2.545986
317	2	2	38	4	3	4	2			2	50	80	60	80	70	50	45	60	40	45	2	1	2	1	2	1	1	5	9	3	1	8	0	2	1	0	0	0	0	0	0	0	0.35307
318	2	1	76	3	2	48	3	3			75	20	20	20	20	50	5	20	5	5	1	1	5	1	2	2	1	19	10	1	3	4	0	2	1	0	0	0	0	0	0	0	1.440301
319	2	2	44	2	1	26	4	3			80	75	80	50	85	75	70	70	70	70	2	4	4	1	4	1	1	7	8	1	2	7	1	2	1	0	0	0	0	0	0	0	0.70179
321	2	1	42	1	3	34	2			2	70	80	75	85	100	70	80	75	80	100	1	1	5	1	1	1	1	12	10	3	3	2	2	2	1	0	0	0	0	0	0	0	0.288382
324	2	1	24	2	3	26	4	3			5	60	5	10	20	10	60	10	10	10	2	4	4	3	4	4	2	19	5	1	1	3	0	2	0	1	0	0	0	0	0	0	5.481186
326	2	2	53	1	3	42	1		2		75	65	50	80	60	80	60	75	75	60	3	1	4	1	4	1	1	8	9	3	3	8	0	1	0	0	0	0	0	1	0	0	1.604663
327	2	2	50	1	3	36	3	3			55	28	16	30	35	50	10	38	15	70	2	1	1	1	1	1	2	5	9	3	5	8	0	1	0	0	0	0	0	1	0	0	2.701905
328	2	2	30	3	1	48	4	1			45	5	40	15	30	5	5	5	10	15	1	2	2	1	2	2	1	21	8	1	2	1	3	2	0	0	0	1	0	0	0	0	3.225241
329	2	2	56	4	3	49	3	2			30	25	20	25	30	25	25	25	25	25	1	1	5	1	1	1	1	4	5	3	3	7	0	2	1	0	0	0	0	0	0	0	0.925186
331	2	2	21	1	3	42	3	2			53	26	27	46	30	32	29	25	27	34	1	1	4	1	1	1	1	1	10	3	1	5	0	2	1	0	0	0	0	0	0	0	0.2112
332	2	2	39	2	1	17	1		2		25	20	40	20	30	22	19	33	13	25	3	2	1	2	1	1	1	2	10	1	3	8	0	2	1	0	0	0	0	0	0	0	0.381004
333	2	2	29	3	1	40	2			2	20	10	20	30	30	10	10	10	20	30	1	1	5	1	1	1	1	19	8	1	3	1	2	2	0	0	1	0	0	0	0	0	1.690416
335	2	2	71	1	2	25	3	2			45	20	75	85	95	45	30	50	75	80	1	1	1	1	1	1	1	6	8	4	4	2	0	2	1	0	0	0	0	0	0	0	0.34435
337	2	2	75	3	1	13	2			2	25	45	50	30	40	15	20	25	30	15	3	1	4	4	4	2	1	17	7	1	3	4	0	1	1	0	0	0	0	0	0	0	3.79001
339	2	2	25	4	2	4	3	1			80	60	70	50	50	80	50	70	60	60	2	2	2	2	3	1	1	2	5	3	2	3	0	2	1	0	0	0	0	0	0	0	0.99883
340	2	2	20	4	3	8	3	1			20	30	30	30	10	50	30	40	30	20	1	1	1	1	1	1	1	4	6	4	1	8	4	2	1	0	0	0	0	0	0	0	0.855152
341	2	1	31	4	2	53	4	3			50	40	60	50	50	50	16	20	30	50	1	1	3	1	1	1	3	21	8	3	1	3	0	2	0	0	0	1	0	0	0	0	0.988355
342	2	2	86	3	1	37	2			1	50	50	60	80	50	60	50	60	60	50	4	1	4	2	4	2	1	9	7	1	4	4	0	2	1	0	0	0	0	0	0	0	0.544434
347	2	1	34	4	3	53	5	1			80	70	80	40	80	90	80	80	80	80	5	5	5	5	5	2	5	10	8	3	1	8	0	3	1	0	0	0	0	0	0	0	0.328513
351	2	2	24	3	2	47	3	3			100	75	100	100	100	80	30	65	50	75	2	1	2	1	2	2	1	2	4	3	1	2	0	2	1	0	0	0	0	0	0	0	1.029053
353	2	2	22	3	1	54	3	2			55	45	50	60	72	20	15	25	30	25	1	2	2	1	1	1	1	12	8	3	1	5	0	2	1	0	0	0	0	0	0	0	0.379728
360	2	1	49	3	3	48	3	3			70	50	80	50	10	50	25	50	10	5	1	1	1	1	1	1	1	23	11	3	3	1	1	2	1	0	0	0	0	0	0	0	1.440301
361	2	2	67	3	2	47	2			1	25	25	25	25	25	5	12	10	10	12	1	1	5	1	5	1	1	19	8	1	3	4	0	2	1	0	0	0	0	0	0	0	1.226574
363	2	2	33	1	2	25	3	1			25	25	15	25	25	40	40	40	40	40	2	2	2	1	2	1	1	19	10	3	3	1	0	1	1	0	0	0	0	0	0	0	0.864506
366	2	1	74	1	2	9	1		2		85	75	90	90	60	95	85	90	85	75	4	1	5	1	1	1	1	15	11	1	3	4	0	2	1	0	0	0	0	0	0	0	0.208785
368	2	2	71	3	1	48	3	3			25	30	20	25	5	10	5	20	5	5	1	1	5	3	2	1	1	11	10	1	3	4	0	2	1	0	0	0	0	0	0	0	0.677077
369	2	1	72	1	2	34	2			2	45	40	30	30	25	60	35	40	50	35	1	1	4	1	5	5	1	4	9	2	4	4	0	2	1	0	0	0	0	0	0	0	0.335346
370	2	1	18	2	2	26	3	1			75	60	50	70	60	60	60	40	60	40	2	3	2	3	2	2	1	1	7	3	1	5	0	2	1	0	0	0	0	0	0	0	0.643996
372	2	1	73	1	2	42	3	1			65	45	50	50	40	58	42	50	45	45	5	5	5	3	2	1	1	13	11	1	3	4	0	2	1	0	0	0	0	0	0	0	0.217406
373	2	2	29	4	1	2	3	3			70	50	75	80	60	60	50	75	50	75	2	2	2	1	1	1	1	18	5	3	2	3	1	2	1	0	0	0	0	0	0	0	2.493217
376	2	1	76	3	2	12	3	1			65	60	75	35	45	80	65	85	50	70	2	1	5	4	1	1	1	11	8	1	5	4	0	2	1	0	0	0	0	0	0	0	0.965825
377	2	1	35	2	2	39	2			2	95	75	90	50	78	89	81	65	88	67	5	3	5	1	3	1	1	16	10	1	3	1	3	2	1	0	0	0	0	0	0	0	0.939204
378	2	2	68	3	2	37	3	1			60	60	60	60	60	50	70	40	40	30	5	4	3	2	1	1	1	20	11	1	3	4	0	2	1	0	0	0	0	0	0	0	0.763356
379	2	2	46	2	3	17	1		1		68	23	45	35	55	40	25	20	57	60	1	3	3	1	1	1	1	2	9	3	1	8	0	3	0	0	0	0	0	0	1	0	0.49527
381	2	2	30	1	2	42	1		2		30	10	60	60	50	30	10	40	30	20	5	2	4	1	1	1	1	16	10	3	2	1	0	1	1	0	0	0	0	0	0	0	1.746658
382	2	2	63	2	2	29	2			2	50	60	75	100	75	50	60	50	100	75	1	1	3	1	5	1	1	5	9	2	4	8	0	2	1	0	0	0	0	0	0	0	0.297084
387	2	2	61	1	2	42	1		1		75	50	50	60	35	50	50	70	65	40	5	2	5	1	1	1	1	17	11	1	3	4	0	2	1	0	0	0	0	0	0	0	0.777364
394	2	1	47	4	3	32	1		1		10	50	60	100	75	75	75	100	100	50	3	4	4	2	3	1	1	15	10	1	1	1	0	2	0	0	0	1	0	0	0	0	0.326949
395	2	2	49	1	2	34	1		2		10	10	10	20	50	10	10	10	20	50	2	1	2	1	1	1	1	17	10	1	3	1	2	2	1	0	0	0	0	0	0	0	0.536359
398	2	1	72	3	2	12	2			2	50	10	75	20	20	10	5	50	5	5	1	1	1	1	1	4	1	16	11	1	3	4	0	1	1	0	0	0	0	0	0	0	3.819693
399	2	1	32	2	1	29	1		1		45	35	55	65	45	45	45	45	45	45	3	3	4	2	1	1	4	7	8	3	3	3	0	2	1	0	0	0	0	0	0	0	0.436635
400	2	2	54	2	1	18	2			1	50	20	40	25	50	10	10	10	10	10	1	1	1	4	1	5	1	21	11	1	3	1	0	2	1	0	0	0	0	0	0	0	0.472443
401	2	2	55	2	2	26	2			2	35	65	50	25	10	25	25	50	35	25	1	1	5	1	1	1	1	21	11	1	3	4	0	2	1	0	0	0	0	0	0	0	0.78602
403	2	1	67	2	1	27	2			2	50	20	60	80	60	80	70	70	80	80	1	1	5	1	1	1	1	20	5	1	3	2	0	2	1	0	0	0	0	0	0	0	2.773166
404	2	2	44	3	2	40	1		1		80	100	100	80	80	60	85	80	75	40	4	1	4	1	1	1	1	5	8	3	5	5	1	2	0	1	0	0	0	0	0	0	0.579798
409	2	1	38	1	2	36	1		1		65	55	65	50	45	65	65	65	65	65	3	5	5	4	1	1	3	10	10	3	1	1	0	1	1	0	0	0	0	0	0	0	0.880621
412	2	1	34	4	3	32	1		2		20	30	20	10	20	20	25	20	10	15	4	4	4	4	5	5	5	16	11	1	3	1	1	2	1	0	0	0	0	0	0	0	0.654001
413	2	1	34	1	1	34	2			1	30	20	35	30	20	60	60	60	60	60	1	1	1	1	1	5	1	9	9	3	5	1	2	2	1	0	0	0	0	0	0	0	0.603048
416	2	2	70	4	1	4	1		1		80	70	90	90	50	50	50	70	70	50	5	5	5	3	1	1	5	13	11	1	3	4	0	2	1	0	0	0	0	0	0	0	0.151568
418	2	2	85	1	2	34	1		1		85	35	75	80	95	45	30	50	50	40	2	1	5	1	1	1	1	5	10	2	4	4	0	2	1	0	0	0	0	0	0	0	0.182932
419	2	2	60	3	2	12	1		2		30	30	40	20	40	40	20	40	30	30	1	1	5	1	1	1	1	5	10	3	5	8	0	2	1	0	0	0	0	0	0	0	0.477511
420	2	2	70	2	2	19	1		2		80	30	75	60	35	40	20	40	55	20	5	4	4	1	1	1	1	21	12	3	4	4	1	2	1	0	0	0	0	0	0	0	0.472443
422	2	2	65	3	2	12	1		1		25	25	25	75	35	50	20	50	75	75	5	3	5	1	3	5	3	9	8	2	5	4	0	2	0	1	0	0	0	0	0	0	1.024617
425	2	2	70	4	1	32	1		1		85	75	75	100	60	90	75	90	100	100	1	1	4	1	4	1	1	8	5	1	2	4	0	3	1	0	0	0	0	0	0	0	0.925186
429	2	2	21	4	3	16	5	3			55	80	75	58	60	75	40	50	90	20	2	1	1	2	2	1	1	3	8	1	1	1	0	1	0	0	0	0	0	1	0	0	0.742365
430	2	2	68	2	2	39	3	1			40	20	15	25	15	25	10	10	15	20	2	1	4	1	1	1	1	12	8	1	3	4	0	2	0	1	0	0	0	0	0	0	0.522066
432	2	1	67	4	2	41	2			1	25	25	30	20	5	30	0	20	5	15	1	1	1	1	2	3	1	11	7	1	3	4	0	2	1	0	0	0	0	0	0	0	0.392575
436	2	1	30	3	2	48	3	1			45	35	30	30	50	15	15	20	30	30	4	1	3	3	1	1	1	4	8	4	1	1	0	2	1	0	0	0	0	0	0	0	1.16699
437	2	2	65	3	1	13	2			2	80	50	75	45	10	75	40	50	15	5	1	1	5	1	1	1	1	7	5	1	3	4	0	2	1	0	0	0	0	0	0	0	1.296452
439	2	2	18	3	2	12	2			2	80	20	60	20	40	90	5	70	5	20	1	1	1	1	2	5	1	11	5	4	1	5	0	1	1	0	0	1	0	0	0	0	7.368819
440	2	2	53	1	3	36	3	3			45	50	45	30	30	60	25	50	50	50	1	2	1	1	1	1	1	12	11	3	1	1	0	2	0	0	0	1	0	0	0	0	0.458076
442	2	2	74	3	3	24	1		1		49	35	32	26	28	59	51	40	49	41	4	4	3	1	2	1	2	6	10	3	1	4	0	2	1	0	0	0	0	0	0	0	0.229472
444	2	2	40	3	1	21	5	1			30	0	0	20	50	30	0	0	20	50	5	5	5	5	5	5	5	5	7	4	2	8	0	2	1	0	0	0	0	0	0	0	0.379728
446	2	2	67	3	3	12	2			2	10	25	25	25	10	10	25	25	25	10	2	1	2	1	2	5	1	7	11	1	5	1	0	2	1	0	0	0	0	0	0	0	0.477511
448	2	1	65	4	2	53	4	1			50	50	50	50	50	50	75	60	70	40	1	1	5	1	5	1	1	15	9	1	3	4	0	2	1	0	0	0	0	0	0	0	0.443206
449	2	2	25	3	2	48	1		2		100	76	100	70	100	100	80	100	100	100	2	2	2	3	1	1	2	9	11	3	1	5	0	1	1	0	0	0	0	0	0	0	1.445991
456	2	2	59	4	3	32	1		1		40	60	50	20	70	60	60	70	60	75	5	4	5	1	2	1	1	8	8	3	2	8	0	2	1	0	0	0	0	0	0	0	0.3414
458	2	2	68	4	2	32	2			2	60	60	65	60	40	70	70	70	70	60	1	1	4	1	4	1	1	14	10	1	4	4	0	2	1	0	0	0	0	0	0	0	0.186216
462	2	1	24	1	2	25	1		2		65	40	50	40	40	80	55	70	60	55	1	1	1	2	1	1	1	16	8	3	1	2	0	2	1	0	0	0	0	0	0	0	0.869536
463	2	1	55	2	2	39	2			1	60	50	50	50	10	60	50	50	20	30	3	3	3	3	5	3	1	19	10	1	1	3	0	2	1	0	0	0	0	0	0	0	0.5623
464	2	1	72	3	3	13	1		1		90	100	100	95	100	100	90	90	100	90	4	1	4	1	1	1	1	8	6	1	3	4	0	2	0	1	0	0	0	0	0	0	2.626158
466	2	2	59	2	1	29	1		2		50	100	60	80	80	50	50	50	60	60	2	3	5	1	1	1	1	11	10	1	3	8	0	2	1	0	0	0	0	0	0	0	0.162044
467	2	2	56	1	2	36	3	3			25	10	50	20	25	25	10	50	10	5	3	2	4	1	3	1	1	8	5	1	2	1	0	2	1	0	0	0	0	0	0	0	2.640944
468	2	2	75	2	1	27	1		2		60	40	65	75	60	60	70	50	60	70	1	1	5	2	1	1	1	10	10	1	3	4	0	2	1	0	0	0	0	0	0	0	0.162044
471	2	2	63	3	1	48	2			2	5	5	10	50	25	5	5	10	50	30	3	1	4	1	1	1	1	20	10	1	3	1	0	2	1	0	0	0	0	0	0	0	1.985203
472	2	1	54	1	1	34	3	3			5	5	10	40	40	20	20	20	20	20	3	2	2	1	1	1	1	5	10	1	3	8	0	2	0	0	0	1	0	0	0	0	0.164552
476	2	1	72	4	2	8	3	3			15	10	25	15	15	10	15	15	15	15	1	1	5	1	1	1	1	19	8	1	3	4	0	2	1	0	0	0	0	0	0	0	1.144563
477	2	2	22	1	2	36	5	3			50	60	80	60	50	70	60	80	68	50	3	1	3	1	1	1	1	5	9	4	1	1	0	2	1	0	0	0	0	0	0	0	1.288177
478	2	1	75	3	1	13	2			1	30	30	10	20	10	30	30	20	10	10	1	1	1	1	5	5	1	10	13	4	3	4	0	2	1	0	0	0	0	0	0	0	0.432625
481	2	2	44	3	1	13	5	1			20	0	10	60	10	15	0	0	70	15	1	1	1	1	1	1	1	11	9	1	5	1	2	2	1	0	0	0	0	0	0	0	0.595372
483	2	2	50	4	2	53	2			2	30	45	35	45	45	30	45	30	45	45	1	1	2	1	1	3	1	11	5	1	3	7	0	2	1	0	0	0	0	0	0	0	0.969025
484	2	2	63	3	1	21	2			2	45	50	40	65	55	55	90	25	75	50	1	1	5	1	1	1	1	8	5	1	3	4	0	2	1	0	0	0	0	0	0	0	1.140098
486	2	2	88	3	3	12	3	3			50	40	50	40	25	75	40	60	50	25	4	3	4	1	2	1	1	14	8	1	3	4	0	2	1	0	0	0	0	0	0	0	0.998545
490	2	2	73	3	2	12	1		1		100	100	75	100	100	50	40	50	50	50	5	1	5	1	1	1	1	12	5	1	3	4	0	1	1	0	0	0	0	0	0	0	7.967953
491	2	1	19	3	1	48	1		2		50	30	30	20	45	30	5	5	10	5	1	1	1	1	1	1	1	1	1	4	1	8	0	2	1	0	0	0	0	0	0	0	3.301398
493	2	1	55	2	3	39	1		2		50	50	35	80	65	50	40	20	35	45	2	1	5	2	1	1	1	7	10	3	3	1	0	2	0	1	0	0	0	0	0	0	0.196786
494	2	1	81	4	1	53	1		2		36	29	59	49	38	39	24	62	31	47	4	1	5	1	2	1	1	12	9	1	3	4	0	2	1	0	0	0	0	0	0	0	0.443206
497	2	1	66	3	2	24	2			2	75	40	40	10	20	60	30	30	20	20	1	5	5	1	2	1	1	10	10	3	5	4	0	2	1	0	0	0	0	0	0	0	0.255937
499	2	1	67	3	2	12	2			2	60	50	55	35	45	55	50	60	40	40	1	1	2	1	1	1	1	19	11	1	1	4	0	2	1	0	0	0	0	0	0	0	1.354193
501	2	2	45	2	2	29	2			1	13	32	62	41	71	54	76	68	64	71	2	1	5	1	4	1	1	15	5	1	3	1	0	2	1	0	0	0	0	0	0	0	0.805089
503	2	2	63	1	2	9	4	3			30	50	30	10	30	10	10	30	0	30	4	1	5	5	4	1	1	12	9	1	5	2	0	2	1	0	0	0	0	0	0	0	0.34435
504	2	1	72	1	3	36	3	1			60	60	35	20	75	75	60	65	50	75	4	5	5	5	1	1	2	20	12	1	3	4	0	2	0	0	0	0	0	1	0	0	1.200879
506	2	2	84	3	3	12	3	1			5	5	30	40	20	10	10	40	10	30	1	1	5	1	4	1	1	11	10	1	5	4	0	2	1	0	0	0	0	0	0	0	0.477511
507	2	1	69	4	1	41	2			1	35	20	65	50	10	15	45	85	70	30	1	1	5	1	1	3	1	19	8	1	3	1	0	2	1	0	0	0	0	0	0	0	1.144563
508	2	2	69	4	3	53	1		1		65	60	65	70	70	80	65	50	75	75	1	5	1	5	1	1	1	19	11	1	5	1	0	2	1	0	0	0	0	0	0	0	0.480271
510	2	1	43	1	3	36	1		1		40	20	30	20	40	20	20	40	20	30	3	5	3	2	4	2	3	23	11	1	3	1	2	2	1	0	0	0	0	0	0	0	0.915393
513	2	1	65	4	1	41	2			2	60	80	80	80	70	50	60	60	60	50	1	1	3	1	1	1	1	10	7	1	5	2	0	2	1	0	0	0	0	0	0	0	0.392575
518	2	1	69	2	2	17	2			2	25	15	15	20	15	25	15	15	15	15	3	3	5	3	1	1	2	6	11	3	1	3	0	2	1	0	0	0	0	0	0	0	0.269067
519	2	2	32	4	3	41	1		1		40	50	40	30	50	70	70	60	60	60	2	5	3	5	1	1	5	1	10	3	2	3	0	2	1	0	0	0	0	0	0	0	0.17212
521	2	1	41	2	3	29	1		1		40	10	20	10	20	20	40	20	10	10	2	4	2	3	2	2	2	9	11	3	3	1	1	2	1	0	0	0	0	0	0	0	0.238162
525	2	1	45	3	3	47	4	2			50	60	50	15	20	50	60	50	10	10	1	1	2	2	1	1	1	16	8	3	1	1	0	2	0	0	1	0	0	0	0	0	2.08882
526	2	2	75	2	2	26	3	2			60	70	40	60	60	60	40	40	60	60	4	1	4	1	4	1	1	19	11	1	3	4	0	2	1	0	0	0	0	0	0	0	0.78602
529	2	2	62	4	1	4	4	1			33	25	15	20	40	20	20	15	15	30	2	5	5	5	1	1	4	20	13	1	3	3	0	2	1	0	0	0	0	0	0	0	0.4444
531	2	1	26	2	2	39	3	2			65	45	50	25	60	47	80	27	20	33	1	1	1	1	1	1	1	16	10	3	1	1	0	1	1	0	0	0	0	0	0	0	2.649159
533	2	2	22	4	3	8	2			2	60	5	25	10	30	60	10	10	5	15	1	1	1	1	1	1	1	1	9	4	1	5	0	2	1	0	0	0	0	0	0	0	0.315557
534	2	2	29	3	3	51	1		1		50	50	100	100	100	100	50	50	100	100	4	4	3	3	2	1	1	4	4	3	1	7	1	1	1	0	0	0	0	0	0	0	4.320878
536	2	1	37	4	2	32	3	1			70	70	80	60	50	50	70	80	80	60	3	2	5	3	1	1	1	10	10	1	3	8	0	2	1	0	0	0	0	0	0	0	0.224317
539	2	2	42	3	1	47	2			1	75	10	50	10	10	20	0	10	0	0	1	1	1	1	2	5	1	12	8	3	3	7	1	2	1	0	0	0	0	0	0	0	0.379728
540	2	1	31	1	2	36	1		1		50	40	40	35	25	75	75	60	60	50	1	1	1	2	1	1	1	9	11	4	3	8	0	2	1	0	0	0	0	0	0	0	0.312206
541	2	2	74	1	1	42	1		2		85	75	70	50	50	85	60	50	60	45	4	3	5	2	1	1	1	5	10	1	4	4	0	2	1	0	0	0	0	0	0	0	0.265129
545	2	2	53	2	1	26	3	2			60	10	10	5	15	15	10	10	10	55	1	1	3	2	2	1	2	11	5	1	3	4	2	2	1	0	0	0	0	0	0	0	1.585923
548	2	2	27	3	2	28	1		2		80	50	60	50	100	60	90	50	50	100	5	4	5	1	1	1	4	2	8	3	2	8	3	2	0	1	0	0	0	0	0	0	0.579798
549	2	2	73	4	1	30	1		1		50	40	30	20	35	50	50	30	30	40	4	1	5	1	1	1	1	15	5	1	3	8	0	2	1	0	0	0	0	0	0	0	0.925186
551	2	2	71	1	2	36	2			1	85	75	100	90	90	90	90	90	95	100	3	1	3	1	1	1	1	6	8	3	5	4	0	2	1	0	0	0	0	0	0	0	0.93353
554	2	2	36	1	2	34	3	1			70	65	75	65	65	70	50	65	60	65	3	5	3	1	1	1	1	19	10	1	2	1	0	2	1	0	0	0	0	0	0	0	0.733274
560	2	2	77	4	3	4	2			1	40	20	35	40	30	30	10	10	10	10	1	1	5	1	5	2	1	12	8	1	4	4	0	2	1	0	0	0	0	0	0	0	0.316951
561	2	2	56	1	1	42	4	3			75	50	50	50	50	75	50	50	50	50	3	1	5	1	2	1	1	7	8	1	3	4	0	2	1	0	0	0	0	0	0	0	0.554424
565	2	2	55	2	2	55	2			1	60	60	40	30	30	50	60	20	20	20	5	2	4	1	5	3	1	20	10	1	3	4	0	2	1	0	0	0	0	0	0	0	0.326067
576	2	2	61	1	2	36	3	1			80	70	60	50	60	50	40	40	40	40	5	4	4	4	1	1	2	19	9	1	3	1	0	2	1	0	0	0	0	0	0	0	2.737126
583	2	2	20	2	3	38	5	1			20	20	30	20	10	20	20	20	20	20	3	3	3	3	3	3	3	5	8	3	1	5	0	1	0	0	0	0	0	0	1	0	0.777482
585	2	2	69	1	2	42	2			2	50	30	40	60	75	30	30	30	50	50	5	2	5	1	4	1	1	21	8	1	3	4	0	2	1	0	0	0	0	0	0	0	1.625581
587	2	2	67	3	2	37	2			1	25	25	50	50	25	25	25	25	25	25	1	1	2	1	4	5	1	17	8	1	3	1	0	2	1	0	0	0	0	0	0	0	1.596289
590	2	2	26	4	2	30	2			2	50	75	75	75	75	50	75	75	75	75	1	1	2	1	1	1	1	5	6	3	5	2	1	2	1	0	0	0	0	0	0	0	0.855152
591	2	2	61	3	1	24	3	3			5	20	30	5	40	10	20	30	10	30	1	1	5	1	1	1	1	9	5	1	3	7	0	2	1	0	0	0	0	0	0	0	1.140098
598	2	2	26	2	3	17	5	1			52	40	55	55	40	52	40	55	55	40	1	3	4	1	1	1	4	8	11	3	1	3	2	1	1	0	0	0	0	0	0	0	1.074675
600	2	1	18	3	3	48	5	3			45	23	58	50	12	35	24	34	35	20	2	1	1	1	1	1	1	19	5	4	2	8	0	1	1	0	0	0	0	1	0	0	28.016012
605	2	2	81	3	2	22	2			2	30	50	50	20	20	20	10	5	5	5	1	1	5	1	1	1	1	12	11	1	3	4	0	2	1	0	0	0	0	0	0	0	0.229472
606	2	2	83	2	2	27	3	3			50	75	50	45	75	75	80	50	75	80	1	1	2	1	1	1	1	12	10	5	4	4	0	2	1	0	0	0	0	0	0	0	0.162044
608	2	1	66	3	2	1	3	1			60	45	40	55	45	35	45	40	35	40	1	2	5	4	1	1	1	15	11	1	3	2	0	2	1	0	0	0	0	0	0	0	0.255937
610	2	1	39	2	2	26	1		1		30	10	20	30	10	20	20	20	20	20	1	1	3	1	1	1	1	16	7	3	3	1	1	2	0	1	0	0	0	0	0	0	1.937509
611	2	2	68	3	2	12	1		2		40	0	10	0	50	50	0	0	50	0	2	2	4	5	1	1	1	7	7	1	3	4	0	2	1	0	0	0	0	0	0	0	0.998545
617	2	1	71	3	1	13	2			1	30	10	20	20	10	20	10	20	20	10	5	1	1	1	5	1	1	10	10	1	3	4	0	2	1	0	0	0	0	0	0	0	0.432625
620	2	2	38	3	1	47	2			1	60	55	25	10	15	20	5	30	15	5	2	1	2	1	5	2	1	7	11	4	5	7	2	2	1	0	0	0	0	0	0	0	0.207122
621	2	1	40	1	2	42	1		1		60	60	70	65	50	65	60	60	70	50	5	5	5	5	2	2	5	23	13	1	3	1	2	2	1	0	0	0	0	0	0	0	1.06587
622	2	2	61	3	2	21	1		1		80	80	80	75	65	65	70	65	65	40	5	2	4	3	1	1	2	12	10	1	3	8	0	2	1	0	0	0	0	0	0	0	0.229472
625	2	1	48	4	3	4	2			1	50	10	10	0	30	20	5	40	5	30	1	1	3	1	1	1	1	15	10	1	3	1	3	2	1	0	0	0	0	0	0	0	0.290332
626	2	2	70	3	2	12	1		2		27	22	85	50	48	28	18	37	40	23	5	2	5	1	1	1	1	5	10	1	5	4	0	2	1	0	0	0	0	0	0	0	0.477511
628	2	1	73	4	1	4	2			1	25	56	45	35	37	5	10	65	75	15	1	1	1	1	1	1	1	11	9	1	3	4	0	2	1	0	0	0	0	0	0	0	0.607127
630	2	1	74	2	2	27	1		1		65	40	25	60	35	65	55	45	60	60	1	1	4	2	1	1	1	16	8	2	3	4	0	2	1	0	0	0	0	0	0	0	1.023318
631	2	1	80	1	3	42	3	2			30	40	10	10	10	20	15	30	10	25	1	1	4	1	3	2	1	10	9	1	4	4	0	2	1	0	0	0	0	0	0	0	0.454628
632	2	2	58	2	2	17	5	3			10	5	20	50	15	5	5	30	50	10	1	3	5	1	1	1	1	21	10	1	1	1	0	2	1	0	0	0	0	0	0	0	0.676753
635	2	1	67	2	3	27	3	1			75	50	100	75	100	75	50	100	100	100	5	4	3	3	1	1	4	3	5	5	5	3	0	2	1	0	0	0	0	0	0	0	0.951172
640	2	2	21	3	2	47	5	3			34	34	45	26	100	34	78	56	67	100	3	1	4	1	3	1	1	5	9	4	1	8	2	2	1	0	0	0	0	0	0	0	0.379728
643	2	2	74	4	2	8	2			2	40	10	30	30	50	50	10	20	20	40	5	1	5	1	5	1	1	18	11	1	4	4	0	2	1	0	0	0	0	0	0	0	0.542918
644	2	2	29	2	2	17	5	3			50	25	50	25	50	25	25	50	25	50	1	2	3	1	1	1	1	19	8	1	3	1	0	2	1	0	0	0	0	0	0	0	2.336039
645	2	1	18	3	2	12	2			1	75	55	60	15	30	65	15	50	5	15	4	2	3	1	4	4	1	14	3	4	1	2	0	2	1	0	1	0	0	0	0	0	2.317
647	2	1	78	1	1	36	2			1	30	35	15	5	15	10	15	45	15	15	1	1	3	1	5	1	1	17	9	1	3	4	0	2	1	0	0	0	0	0	0	0	2.447315
648	2	2	44	3	2	13	1		1		30	40	30	10	50	10	10	10	30	30	1	4	5	1	1	1	3	8	6	3	2	7	0	2	1	0	0	0	0	0	0	0	1.684299
649	2	1	53	1	2	34	4	3			80	85	90	100	100	75	80	90	100	100	1	1	4	1	1	1	1	15	5	1	3	8	1	2	1	0	0	0	0	0	0	0	0.94869
652	2	2	60	2	2	27	2			1	65	25	50	25	20	60	20	25	40	20	4	5	4	3	5	5	4	17	9	3	3	7	0	2	1	0	0	0	0	0	0	0	0.866155
656	2	2	18	2	2	17	1		2		70	60	70	60	90	70	60	60	60	90	2	1	2	1	2	1	1	17	10	4	1	2	1	2	1	0	0	0	0	0	0	0	1.117109
658	2	2	41	4	2	15	3	1			10	5	15	60	10	70	25	50	25	58	2	1	2	1	1	1	1	19	11	1	3	3	0	2	0	0	0	1	0	0	0	0	0.766219
662	2	2	35	4	2	53	2			2	5	15	5	70	5	20	20	10	20	30	1	2	1	1	2	1	1	21	10	1	3	1	0	2	1	0	0	0	0	0	0	0	0.780524
664	2	1	63	1	1	42	2			2	43	38	29	35	31	39	41	29	38	31	4	2	5	1	1	1	1	17	5	1	3	1	0	2	1	0	0	0	0	0	0	0	3.770978
669	2	2	57	3	3	12	1		2		60	25	30	50	40	70	20	30	50	40	3	2	4	1	1	1	1	9	8	1	3	4	0	2	0	1	0	0	0	0	0	0	1.024617
670	2	1	30	4	2	53	2			2	10	50	10	10	10	10	60	10	10	10	4	4	2	4	2	2	4	4	5	3	2	1	0	2	0	1	0	0	0	0	0	0	0.953624
675	2	2	27	1	2	36	1		2		85	80	55	70	35	50	80	60	75	80	1	5	4	4	1	1	1	20	11	3	3	1	0	2	1	0	0	0	0	0	0	0	1.806166
676	2	1	69	4	3	35	3	1			75	55	85	55	40	55	45	75	50	35	5	1	5	1	1	1	1	6	10	1	5	4	0	2	1	0	0	0	0	0	0	0	0.214129
677	2	1	41	4	2	41	3	2			25	15	15	30	15	25	50	50	45	50	5	3	5	1	4	3	2	12	8	6	1	9	0	3	0	0	0	0	0	0	1	0	0.627931
681	2	1	40	3	2	40	2			2	80	76	57	89	65	89	89	89	98	89	4	3	4	3	4	4	4	20	11	1	3	1	2	2	1	0	0	0	0	0	0	0	0.742065
682	2	2	19	3	2	37	3	1			62	80	50	63	75	53	63	51	84	75	2	1	2	3	2	2	1	5	5	4	1	1	0	2	1	0	0	0	0	0	0	0	1.67229
683	2	2	66	2	2	17	2			2	55	30	40	30	40	60	45	45	40	40	1	2	4	1	1	1	1	15	11	1	3	1	0	2	1	0	0	0	0	0	0	0	0.230815
685	2	1	63	2	2	39	2			1	20	10	15	10	10	15	15	15	10	10	1	1	3	3	3	4	1	10	10	1	5	8	0	2	1	0	0	0	0	0	0	0	0.191779
687	2	1	70	1	3	36	1		1		33	100	75	75	10	33	100	75	75	10	5	1	5	1	1	1	1	19	7	2	3	4	0	2	1	0	0	0	0	0	0	0	2.447315
[truncated: 4,120 more rows]
