# Supplementary material for: Americans experience a false social reality by underestimating popular climate policy support by nearly half
Source: Nat Commun. 2022 Aug 23;13:4779. doi: 10.1038/s41467-022-32412-y (PMC9399177; doi:10.1038/s41467-022-32412-y)
Supplement: Supplementary file 5 — Supplementary Dataset 2 [file 41467_2022_32412_MOESM5_ESM.xlsx]

## Sheet: Question Text
Variable	Position	Label
Respondent_Serial	1	Serial number
Weightvar	2	Weight
WAVE	3	Wave number
resp_gender	4	Gender
resp_age	5	Age
REGION	6	Census region
LIV	7	How would you describe the area in which you live?
MRK_STATE1	8	State
QPID1	9	Do you consider yourself a Democrat, a Republican, an independent or none of these?
QPID_I	10	Do you think of yourself as closer to the Democratic or Republican party?
QPID_D	11	Do you consider yourself to be a strong Democrat or a moderate Democrat?
QPID_R	12	Do you consider yourself to be a strong Republican or a moderate Republican?
GRID_GTS1_1_GTS1	13	Feel at least "somewhat" worried about climate change. :
GRID_GTS1_2_GTS1	14	Support requiring fossil fuel companies to pay a carbon tax and use the money to reduce other taxes (such as income tax) by an equal amount. :
GRID_GTS1_3_GTS1	15	Support generating renewable energy (solar and wind) on public land in the U.S. :
GRID_GTS1_4_GTS1	16	Support requiring electric utilities to produce 100% of their electricity from renewable energy sources by the year 2035. :
GRID_GTS1_5_GTS1	17	'Support a "Green New Deal" to produce jobs and strengthen America's economy by accelerating the transition from fossil fuels to clean, renewable energy. The "Deal" would generate 100% of the nation's electricity from clean, renewable sources within the ne
GRID_GTS2_1_GTS2	18	Feel at least "somewhat" worried about climate change. :
GRID_GTS2_2_GTS2	19	Support requiring fossil fuel companies to pay a carbon tax and use the money to reduce other taxes (such as income tax) by an equal amount. :
GRID_GTS2_3_GTS2	20	Support generating renewable energy (solar and wind) on public land in the U.S. :
GRID_GTS2_4_GTS2	21	Support requiring electric utilities to produce 100% of their electricity from renewable energy sources by the year 2035. :
GRID_GTS2_5_GTS2	22	'Support a "Green New Deal" to produce jobs and strengthen America's economy by accelerating the transition from fossil fuels to clean, renewable energy. The "Deal" would generate 100% of the nation's electricity from clean, renewable sources within the ne
GRID_GTS3_1_GTS3	23	'Mainstream cable news (CNN, MSNBC)' :
GRID_GTS3_3_GTS3	24	'New York Times, Huffington Post, or the Washington Post' :
GRID_GTS3_4_GTS3	25	'News from ABC, CBS, NBC, or similar local or national TV broadcast news' :
GRID_GTS3_5_GTS3	26	NPR (radio or online) :
GRID_GTS3_6_GTS3	27	Fox Cable News :
GRID_GTS3_7_GTS3	28	'Other conservative news, shows or radio (Breitbart, Drudge Report, Newsmax, Rush Limbaugh, The Blaze, OAN, etc.)' :
GRID_GTS3_8_GTS3	29	'Liberal news outlets (Democracy Now, The Intercept, The Nation, Salon, Mother Jones, Common Dreams, etc.)' :
USHHI3	30	Household Income
USEDU3	31	What is the highest degree or level of school you have completed
USHOU1	32	Which of the following best describes your living situation?
USMAR2	33	What is your marital status
EMP01	34	What is your current employment status
HHCMP10	35	How many people are living or staying at your current address?
KIDS02	36	How many children under the age of 18 are living in your household?
USRETH3	37	Are you of Hispanic, Latino or Spanish origin?
USRACE4_1	38	White - Race
USRACE4_2	39	Black or African American - Race
USRACE4_3	40	Native American or Alaskan Native - Race
USRACE4_4	41	Asian - Race
USRACE4_5	42	Pacific Islander - Race
USRACE4_6	43	Other race - Race
USRACE4_7	44	Prefer not to answer - Race
USRACE4_98	45	Consent not granted – Race

## Sheet: Answer Codes
Value		Label
resp_gender	1	Male
	2	Female
REGION	1	Northeast
	2	Midwest
	3	South
	4	West
LIV	1	Rural
	2	Suburban
	3	Urban
MRK_STATE1	1	Alabama
	2	Alaska
	4	Arizona
	5	Arkansas
	6	California
	8	Colorado
	9	Connecticut
	10	Delaware
	11	District of Columbia
	12	Florida
	13	Georgia
	15	Hawaii
	16	Idaho
	17	Illinois
	18	Indiana
	19	Iowa
	20	Kansas
	21	Kentucky
	22	Louisiana
	23	Maine
	24	Maryland
	25	Massachusetts
	26	Michigan
	27	Minnesota
	28	Mississippi
	29	Missouri
	30	Montana
	31	Nebraska
	32	Nevada
	33	New Hampshire
	34	New Jersey
	35	New Mexico
	36	New York
	37	North Carolina
	38	North Dakota
	39	Ohio
	40	Oklahoma
	41	Oregon
	42	Pennsylvania
	44	Rhode Island
	45	South Carolina
	46	South Dakota
	47	Tennessee
	48	Texas
	49	Utah
	50	Vermont
	51	Virginia
	53	Washington
	54	West Virginia
	55	Wisconsin
	56	Wyoming
QPID1	1	Democrat
	2	Republican
	3	Independent
	4	None of these
	5	Don't know
	6	Prefer not to answer
QPID_I	1	Closer to Democratic party
	2	Closer to Republican party
	3	Not closer to either
	4	Prefer not to answer
QPID_D	1	Strong Democrat
	2	Moderate Democrat
	3	Prefer not to answer
QPID_R	1	Strong Republican
	2	Moderate Republican
	3	Prefer not to answer
GRID_GTS3_1_GTS3	1	Never
	2	Every few weeks
	3	Once a week
	4	Every few days
	5	Almost every day or more
GRID_GTS3_3_GTS3	1	Never
	2	Every few weeks
	3	Once a week
	4	Every few days
	5	Almost every day or more
GRID_GTS3_4_GTS3	1	Never
	2	Every few weeks
	3	Once a week
	4	Every few days
	5	Almost every day or more
GRID_GTS3_5_GTS3	1	Never
	2	Every few weeks
	3	Once a week
	4	Every few days
	5	Almost every day or more
GRID_GTS3_6_GTS3	1	Never
	2	Every few weeks
	3	Once a week
	4	Every few days
	5	Almost every day or more
GRID_GTS3_7_GTS3	1	Never
	2	Every few weeks
	3	Once a week
	4	Every few days
	5	Almost every day or more
GRID_GTS3_8_GTS3	1	Never
	2	Every few weeks
	3	Once a week
	4	Every few days
	5	Almost every day or more
USHHI3	1	Less than $5,000
	2	$5,000-$9,999
	3	$10,000-$14,999
	4	$15,000-$19,999
	5	$20,000-$24,999
	6	$25,000-$29,999
	7	$30,000-$34,999
	8	$35,000-$39,999
	9	$40,000-$44,999
	10	$45,000-$49,999
	11	$50,000-$54,999
	12	$55,000-$59,999
	13	$60,000-$64,999
	14	$65,000-$69,999
	15	$70,000-$74,999
	16	$75,000-$79,999
	17	$80,000-$84,999
	18	$85,000-$89,999
	19	$90,000-$94,999
	20	$95,000-$99,999
	21	$100,000-$124,999
	22	$125,000-$149,999
	23	$150,000-$199,999
	24	$200,000-$249,999
	25	$250,000 or more
	99	Prefer not to answer
USEDU3	1	Grade 4 or less
	2	Grade 5 to 8
	3	Grade 9 to 11
	4	Grade 12 (no diploma)
	5	Regular High School Diploma
	6	GED or alternative credential
	7	Some college credit, but less than 1 year
	8	1 or more years of college credit, no degree
	9	Associate's degree (AA, AS, etc.)
	10	Bachelor's degree (BA, BS, etc.)
	11	Master's degree (MA, MS, MBA, etc.)
	12	Professional degree (MD, DDS, JD, etc.)
	13	Doctorate degree (PhD, EdD, etc.)
USHOU1	1	Own a house
	2	Own a condo/co-op
	3	Rent
	4	Live with parents/relatives
	5	Other
	6	Prefer not to answer
USMAR2	1	Single, never married
	2	Living with partner
	3	Married
	4	Widowed
	5	Divorced or separated
EMP01	1	Employed full-time
	2	Employed part-time
	3	Self employed
	4	Unemployed but looking for a job
	5	Unemployed and not looking for a job/Long-term sick or disabled
	6	Full-time parent, homemaker
	7	Retired
	8	Student/Pupil
	9	Military
	10	Prefer not to answer
	11	Own business manager / employer
	12	On maternity benefit
HHCMP10	1	1
	2	2
	3	3
	4	4
	5	5
	6	6
	7	7
	8	8
	9	9
	10	10
	11	11
	12	12+
USRETH3	1	Yes
	2	No
	3	Prefer not to answer
	4	Consent not granted
USRACE4_1	0	No
	1	Yes
USRACE4_2	0	No
	1	Yes
USRACE4_3	0	No
	1	Yes
USRACE4_4	0	No
	1	Yes
USRACE4_5	0	No
	1	Yes
USRACE4_6	0	No
	1	Yes
USRACE4_7	0	No
	1	Yes
USRACE4_98	0	No
	1	Yes
