# Supplementary material for: Americans experience a false social reality by underestimating popular climate policy support by nearly half
Source: Nat Commun. 2022 Aug 23;13:4779. doi: 10.1038/s41467-022-32412-y (PMC9399177; doi:10.1038/s41467-022-32412-y)
Supplement: Supplementary file 6 — Supplementary Dataset 3 [file 41467_2022_32412_MOESM6_ESM.csv]

Code	Population	Worried	CarbonTax	SiteRE	RE2035	GND	MarginBiden	EnvProtest	StatePopCen19
29	Missouri	58	64	NA	NA	NA	-15.39	2	6137428
48	Texas	63	65	NA	NA	NA	-5.58	25	28995881
20	Kansas	58	63	NA	NA	NA	-14.65	3	2913314
13	Georgia	61	66	NA	NA	NA	0.23	12	10617423
38	North Dakota	52	55	NA	NA	NA	-33.35	1	762062
39	Ohio	57	66	NA	NA	NA	-8.03	17	11689100
22	Louisiana	58	65	NA	NA	NA	-18.61	7	4648794
40	Oklahoma	55	61	NA	NA	NA	-33.08	6	3956971
45	South Carolina	59	66	NA	NA	NA	-11.68	8	5148714
21	Kentucky	52	57	NA	NA	NA	-25.94	7	4467673
47	Tennessee	56	63	NA	NA	NA	-23.21	11	6829174
5	Arkansas	58	66	NA	NA	NA	-27.62	5	3017804
24	Maryland	69	75	NA	NA	NA	33.21	11	6045680
37	North Carolina	62	68	NA	NA	NA	-1.34	21	10488084
1	Alabama	56	63	NA	NA	NA	-25.46	10	4903185
17	Illinois	65	71	NA	NA	NA	16.99	26	12671821
4	Arizona	63	64	NA	NA	NA	0.3	17	7278717
51	Virginia	65	71	NA	NA	NA	10.11	20	8535519
12	Florida	63	67	NA	NA	NA	-3.36	54	21477737
32	Nevada	63	65	NA	NA	NA	2.39	8	3080156
18	Indiana	54	61	NA	NA	NA	-16.06	18	6732219
34	New Jersey	70	75	NA	NA	NA	15.93	24	8882190
36	New York	72	76	NA	NA	NA	23.11	57	19453561
54	West Virginia	49	56	NA	NA	NA	-38.93	6	1792147
6	California	71	72	NA	NA	NA	29.16	134	39512223
31	Nebraska	58	64	NA	NA	NA	-19.05	7	1934408
49	Utah	58	60	NA	NA	NA	-20.48	12	3205958
19	Iowa	59	65	NA	NA	NA	-8.2	12	3155070
28	Mississippi	58	66	NA	NA	NA	-16.54	12	2976149
42	Pennsylvania	63	69	NA	NA	NA	1.17	53	12801989
26	Michigan	60	68	NA	NA	NA	2.78	42	9986857
9	Connecticut	68	72	NA	NA	NA	20.07	16	3565287
46	South Dakota	58	65	NA	NA	NA	-26.16	4	884659
55	Wisconsin	58	66	NA	NA	NA	0.63	27	5822434
10	Delaware	61	65	NA	NA	NA	18.97	5	973764
56	Wyoming	52	55	NA	NA	NA	-43.39	3	578759
35	New Mexico	64	63	NA	NA	NA	10.79	11	2096829
25	Massachusetts	69	72	NA	NA	NA	33.46	38	6892503
16	Idaho	58	63	NA	NA	NA	-30.77	10	1787065
8	Colorado	63	64	NA	NA	NA	13.5	33	5758736
44	Rhode Island	65	69	NA	NA	NA	20.78	7	1059361
53	Washington	65	68	NA	NA	NA	19.2	53	7614893
27	Minnesota	62	66	NA	NA	NA	7.12	42	5639632
15	Hawaii	72	74	NA	NA	NA	29.46	11	1415872
33	New Hampshire	62	67	NA	NA	NA	7.35	12	1359711
23	Maine	59	62	NA	NA	NA	9.07	13	1344212
41	Oregon	63	65	NA	NA	NA	16.08	44	4217737
30	Montana	57	61	NA	NA	NA	-16.37	12	1068778
2	Alaska	61	64	NA	NA	NA	-10.06	10	731545
50	Vermont	65	69	NA	NA	NA	35.42	17	623989
11	District of Columbia	73	74	NA	NA	NA	86.75	30	705749
NA	USA	66	67	80	66	66	NA	NA	NA
