# Supplementary material for: Americans experience a false social reality by underestimating popular climate policy support by nearly half
Source: Nat Commun. 2022 Aug 23;13:4779. doi: 10.1038/s41467-022-32412-y (PMC9399177; doi:10.1038/s41467-022-32412-y)
Supplement: Supplementary file 8 — Source Data [file 41467_2022_32412_MOESM8_ESM.xlsx]

## Sheet: Figure 1
Figure 1
Participant levels							National levels
Worried	Tax	Resite	RE100	GND	Weight		Worried	CarbonTax	SiteRE	RE2035	GND
30	75	49	98	97	1.1401		66	67	80	66	66
10	30	50	10	0	1.1401
65	55	60	50	60	1.36803
10	10	10	10	10	1.26455
80	65	70	45	52	0.746192
30	20	30	50	30	0.420704
45	20	20	50	20	0.712485
50	10	40	50	50	1.1401
70	60	80	80	60	0.229472
70	50	55	45	65	0.379728
45	55	55	60	65	0.466629
30	10	20	10	10	0.746192
5	10	40	10	20	1.1401
25	30	20	40	15	0.420704
25	15	15	20	25	1.1401
70	40	75	70	60	0.350376
50	45	55	45	30	0.746192
60	70	75	20	65	0.469224
5	60	20	10	5	3.70734
60	40	70	50	10	1.02905
32	88	78	68	46	1.02905
80	45	75	60	60	0.669033
15	25	15	60	25	3.68683
82	36	46	24	37	0.420704
45	55	55	50	55	0.379728
20	10	20	30	20	0.420704
60	65	80	87	75	0.255937
35	20	35	40	45	1.74079
38	25	49	29	68	0.466629
50	75	75	50	50	0.420704
40	35	20	15	30	0.712485
20	20	20	20	20	1.1401
5	10	75	5	5	0.469224
45	26	94	69	35	0.254522
25	1	1	100	0	1.27158
8	25	7	15	45	0.388624
50	50	50	20	30	0.229472
100	20	100	100	100	0.466629
50	30	50	20	30	0.669033
50	10	30	10	20	1.10711
80	15	75	30	75	0.379728
45	45	45	45	50	0.388624
65	50	80	80	20	0.255937
65	30	50	25	10	0.420704
30	30	40	25	30	0.746192
15	15	15	18	15	0.579798
78	40	50	53	20	0.379728
50	80	70	80	75	0.669033
51	51	70	35	35	0.254522
50	20	70	40	40	0.31625
60	30	40	40	40	0.31625
10	10	40	90	20	0.469224
60	15	60	60	15	0.390785
5	60	10	15	10	0.420704
40	75	45	50	60	0.207122
70	60	90	60	100	0.466629
80	65	70	70	65	0.207122
70	45	60	45	40	0.207122
20	20	20	15	10	2.08882
20	10	20	25	25	0.420704
20	30	5	35	5	0.642364
35	0	0	45	10	0.420704
30	40	40	25	35	0.207122
20	20	20	25	5	0.255937
35	55	60	65	75	0.642364
30	10	10	30	30	1.13304
5	10	5	0	80	0.469224
25	25	25	0	25	0.466629
50	25	30	20	25	0.669033
30	20	20	20	20	0.579798
30	5	40	10	10	0.742065
45	42	40	60	50	1.09777
30	20	10	10	30	2.08882
40	55	5	35	5	0.420704
10	20	25	20	50	3.32398
10	10	50	10	10	1.36803
10	10	20	10	50	0.255937
40	30	40	30	35	0.746192
25	15	40	5	10	0.746192
40	0	0	10	50	0.379728
10	25	30	45	5	0.469224
40	20	80	95	50	0.420704
30	50	40	30	25	0.420704
25	25	25	25	25	0.254522
60	45	40	55	45	0.255937
3	25	2	1	69	0.466629
55	41	21	15	26	0.746192
40	30	35	50	25	0.746192
40	0	40	10	10	0.207122
70	80	75	30	80	1.22657
5	30	30	10	15	0.207122
35	40	50	10	50	0.255937
20	10	20	10	30	1.1401
45	15	40	30	20	0.255937
25	25	20	25	50	1.27158
30	15	20	20	15	0.579798
44	50	16	25	30	0.746192
50	20	50	50	50	0.255937
40	65	30	40	35	0.746192
0	10	40	0	50	0.315557
80	25	80	35	50	0.6243
30	20	25	20	30	1.40475
40	20	30	30	45	0.599414
99	35	68	99	85	1.30571
70	50	75	80	60	2.49322
75	30	50	30	70	0.995361
15	15	15	45	10	1.28642
25	0	20	20	10	0.316951
50	20	20	70	70	0.35307
3	0	25	0	0	0.607127
10	10	25	20	0	0.929305
10	20	15	15	40	1.71755
75	45	50	100	100	1.31611
75	5	10	5	5	0.151568
90	40	30	50	25	0.151568
25	20	20	20	15	0.316951
70	55	40	50	60	0.35307
70	60	60	50	60	0.316951
30	30	40	25	35	1.03521
70	50	99	75	35	0.316951
75	60	80	2	70	0.151568
50	60	90	60	88	0.217454
55	65	60	50	60	0.290332
20	20	20	25	10	0.316951
20	50	45	60	20	0.316951
60	50	50	40	50	0.316951
50	30	30	30	25	0.16884
10	0	20	10	0	1.28642
80	80	60	60	50	0.851259
60	40	60	50	30	0.16884
20	60	60	60	60	0.35307
30	90	50	80	50	3.85886
50	50	50	50	50	0.99883
55	80	75	90	80	0.495043
30	25	20	10	15	0.495043
10	10	25	10	10	0.454727
85	75	75	95	50	1.02491
5	10	65	5	15	1.36808
40	20	20	40	20	0.4444
30	5	20	30	10	0.851259
50	50	85	50	10	0.316951
47	15	31	12	15	0.35307
50	20	50	20	20	0.629373
45	35	35	45	30	0.99883
20	30	50	10	30	2.52913
0	0	50	0	6	0.316951
20	20	30	30	40	0.896649
10	20	50	20	10	0.995884
0	50	50	0	0	1.28642
20	5	10	25	30	0.507968
90	10	50	50	50	0.316951
0	15	35	15	25	0.173249
80	70	65	70	55	1.78011
10	15	25	25	25	0.217454
45	5	60	30	10	0.316951
60	70	50	40	50	0.4444
75	100	75	50	65	0.607127
40	30	25	30	25	0.316951
80	70	90	90	50	0.151568
80	40	60	30	40	0.290332
30	20	20	20	10	1.33327
60	40	50	40	30	0.290332
10	25	25	30	10	0.637578
70	25	75	80	50	2.62899
50	80	60	80	70	0.35307
35	20	35	20	20	0.929305
40	5	20	5	10	0.607127
65	80	80	90	85	0.99883
15	10	25	8	35	0.173249
20	10	15	20	20	0.637578
35	15	80	50	35	1.78011
40	30	40	30	30	0.851259
2	1	3	15	0	1.71249
75	80	70	60	75	0.929305
60	20	60	30	30	0.4444
43	62	46	22	36	0.35307
35	52	55	53	53	0.851259
20	25	0	50	30	0.173249
30	40	50	80	65	0.4444
40	10	10	20	25	0.607127
30	20	20	10	20	0.217454
15	0	25	15	15	0.851259
48	52	55	35	40	0.4444
5	60	5	20	10	0.316951
45	35	40	40	35	0.217454
68	40	65	55	58	0.495043
40	30	50	50	5	0.896649
40	20	35	40	30	0.316951
70	50	60	20	80	1.03521
75	80	80	80	70	0.637578
45	40	60	70	55	0.851259
10	35	25	20	10	0.35307
25	25	14	14	12	0.607127
80	60	80	69	80	0.637578
20	30	20	20	30	0.4444
60	50	50	75	75	0.607127
20	10	20	20	20	1.78011
30	25	30	25	10	0.290332
15	5	30	23	0	1.78011
86	90	80	80	65	0.151568
60	30	60	70	40	0.622979
75	50	85	80	65	0.325226
60	60	40	15	42	0.851259
30	40	40	30	50	0.99883
50	25	75	50	25	0.316951
80	60	70	50	50	0.99883
25	56	45	35	37	0.607127
73	45	80	68	65	0.325226
65	24	34	66	50	0.217454
43	10	25	80	83	0.99883
25	35	45	35	35	0.476238
0	25	25	25	25	0.454727
25	10	30	15	25	0.896649
33	25	15	20	40	0.4444
15	20	10	50	25	0.495043
10	2	10	5	5	0.316951
50	50	50	50	50	0.290332
80	30	60	40	30	0.151568
50	50	80	70	80	0.4444
70	50	70	60	60	0.607127
15	25	25	10	25	0.173249
70	50	100	70	100	2.8909
10	20	80	60	2	0.316951
65	75	65	85	50	0.495043
55	35	45	35	35	0.637578
20	20	20	20	30	0.607127
90	90	80	80	65	0.495043
5	10	10	10	10	0.995884
90	80	100	100	80	0.151568
50	0	20	20	10	0.151568
5	65	15	0	10	0.507968
40	70	35	70	40	1.78011
90	99	69	80	85	0.637578
75	70	25	30	60	7.41545
20	10	20	20	30	3.72326
60	45	70	50	40	0.637578
20	0	20	30	30	0.896649
53	35	57	35	17	0.851259
85	50	70	50	15	2.91995
30	10	20	15	20	0.151568
45	55	60	50	60	0.607127
75	99	99	99	30	0.4666
80	50	50	100	80	2.52913
90	70	70	80	90	0.99883
70	63	66	60	58	0.290332
75	50	50	60	25	0.995884
60	50	40	50	50	0.217454
75	25	75	50	25	0.99883
50	10	10	0	30	0.290332
20	10	20	50	0	0.507968
45	75	25	50	45	0.151568
45	65	75	75	45	0.316951
70	40	50	50	60	0.637578
40	0	20	20	20	0.896649
10	0	10	10	10	0.4444
50	40	40	30	30	0.35307
45	50	40	10	20	1.33327
10	10	10	20	50	0.607127
20	40	20	10	10	3.62852
40	18	7	40	33	1.71755
20	20	5	20	20	2.62899
100	50	100	100	45	0.917347
45	30	50	25	12	1.78011
80	40	60	85	40	0.290332
80	60	60	45	50	0.151568
0	0	10	40	50	0.851259
0	50	50	0	0	1.28642
15	40	10	15	20	1.02491
25	10	15	10	20	0.362288
30	10	10	10	10	0.851259
10	2	10	5	5	0.456003
10	30	30	0	30	0.297913
25	5	0	10	0	0.4444
25	0	0	50	25	0.637578
60	5	50	15	10	0.607127
25	50	50	50	50	0.316951
70	75	70	65	60	0.454727
40	20	30	20	20	0.495043
25	0	25	25	25	0.466629
35	40	40	40	40	0.746192
25	20	25	10	20	0.255937
20	10	25	20	38	0.379728
100	70	75	70	75	0.379728
15	25	30	10	20	1.13934
50	80	90	25	40	0.466629
65	45	51	35	51	0.388624
47	57	43	60	70	0.579798
75	35	50	70	50	1.02905
80	50	80	75	25	0.746192
45	25	15	15	20	0.669033
15	15	15	15	15	0.742065
50	25	55	30	35	1.1401
45	40	50	35	40	0.746192
50	50	70	60	50	0.254522
75	95	80	95	80	0.379728
40	10	10	30	10	0.255937
5	10	30	5	10	0.469224
99	50	99	80	60	1.09777
65	45	40	40	65	0.207122
25	15	20	15	30	0.350376
30	10	30	10	20	1.93081
22	30	25	25	10	0.229472
50	50	40	40	35	0.746192
50	20	10	90	50	1.1401
50	50	60	25	45	0.255937
5	30	100	100	100	1.13304
20	0	20	55	5	0.420704
70	30	50	30	30	0.60387
0	0	50	50	0	1.27158
36	50	50	25	40	0.669033
50	10	30	30	10	0.420704
70	50	60	70	60	0.60387
0	0	10	0	0	0.712485
50	10	30	40	20	3.00023
65	40	10	10	40	0.254522
50	10	20	10	10	0.379728
15	10	10	25	0	3.70734
50	80	20	35	65	0.254522
40	35	80	75	50	0.207122
40	40	40	40	20	0.229472
50	10	20	20	20	0.60387
65	40	45	40	40	0.669033
46	39	45	49	39	0.712485
50	60	80	60	70	0.207122
50	25	25	0	5	1.1401
20	20	20	20	20	0.379728
80	8	9	1	6	0.579798
80	40	10	10	20	1.36047
50	10	45	2	15	0.420704
50	50	50	40	50	0.254522
5	25	25	20	25	0.420704
90	100	100	100	100	1.57124
10	15	50	20	5	1.27158
5	25	25	25	5	1.1401
35	30	40	15	20	0.255937
70	15	60	15	20	0.669033
40	60	40	30	10	2.43522
42	39	36	28	15	0.706434
60	70	60	40	40	2.12536
70	70	60	50	35	2.07128
10	10	10	10	60	1.51583
60	25	55	48	50	2.12536
70	5	20	10	30	2.53138
10	15	20	25	30	4.44443
50	50	0	0	0	2.46697
60	60	60	60	50	2.53138
25	20	30	10	60	1.54038
10	10	40	30	10	1.89202
50	0	50	0	0	4.35773
65	60	50	60	75	1.80541
50	40	50	35	40	4.96283
35	15	40	35	35	5.99487
55	65	65	30	30	0.706434
10	25	15	45	10	12.7769
60	60	50	50	60	2.15979
19	25	50	62	10	0.662146
70	50	78	50	60	2.46697
5	0	5	85	0	2.53138
50	25	20	25	50	2.07128
50	10	20	10	10	0.724879
70	70	70	65	60	2.07128
55	29	52	21	24	2.07128
50	50	80	60	60	0.706434
55	35	40	40	40	2.46697
15	20	45	20	15	2.12536
50	20	30	20	50	5.09241
20	20	20	20	20	2.15979
10	20	40	20	10	1.89202
70	5	5	5	5	0.736622
30	50	40	60	50	2.07128
20	20	20	30	10	2.07128
60	50	40	40	60	0.736622
20	10	10	10	0	1.54038
20	15	15	20	30	5.10747
100	50	100	50	100	2.12536
60	50	80	100	80	0.736622
40	30	70	55	30	1.89202
60	50	60	50	60	0.736622
75	100	100	100	100	1.47726
10	15	20	20	35	3.91714
10	40	10	10	30	2.12536
70	70	100	80	70	0.662146
30	10	20	10	30	4.63436
60	45	55	55	45	0.736622
50	15	50	15	0	2.12536
65	20	50	60	45	2.46697
4	0	0	96	0	1.34941
60	50	50	50	50	12.7392
50	100	50	100	100	2.12536
5	30	5	30	30	2.37326
10	20	10	50	10	0.841389
90	80	75	50	50	1.54038
50	20	45	65	60	1.94142
60	70	30	50	50	3.9565
30	10	20	10	20	2.12536
62	32	38	43	43	2.15979
45	55	40	35	40	1.94142
10	20	25	20	25	5.33672
30	0	25	25	40	1.54038
25	25	40	40	40	1.54038
10	50	20	10	10	0.736622
55	45	45	37	25	1.47726
70	45	40	52	25	2.15979
50	100	100	80	30	1.47726
70	50	60	40	55	4.96283
40	30	80	80	90	1.89202
10	20	10	10	50	4.17914
70	40	66	30	40	2.12536
100	50	0	0	50	4.97751
75	80	80	80	60	0.736622
35	10	15	20	30	2.43522
75	60	60	60	60	5.84233
20	20	20	20	20	5.15879
48	70	50	60	50	2.46697
15	20	40	10	15	1.89202
50	30	30	50	40	1.75947
100	50	100	100	100	11.1929
60	50	50	50	50	0.863357
15	25	20	20	20	2.12536
65	50	45	40	60	1.80541
30	30	50	10	10	1.47726
20	20	20	20	20	4.96283
60	60	50	50	60	4.51643
46	45	40	40	35	1.54038
40	35	65	55	20	1.89202
20	10	40	15	15	1.94142
20	20	20	20	10	1.89202
20	20	20	20	30	2.46697
50	50	70	50	50	2.46697
40	70	70	20	40	2.21618
80	40	70	50	40	3.9565
65	55	80	75	50	4.96283
20	40	40	40	40	12.2533
80	75	75	90	95	1.89202
50	10	10	5	1	2.15979
65	25	45	35	50	0.841389
90	50	90	75	40	2.12536
50	20	50	40	30	2.53138
50	80	70	70	70	1.47726
60	60	55	60	55	32.3954
40	10	20	15	15	0.841389
40	20	45	45	25	12.7769
100	80	80	100	100	1.89202
20	60	50	65	10	0.755855
80	90	70	80	60	4.45832
95	50	90	90	75	2.15979
30	10	10	40	10	1.89202
40	80	75	50	45	11.1929
90	75	75	50	75	2.15979
80	75	75	70	65	0.841389
70	70	70	90	50	2.07128
10	20	30	10	30	1.75947
50	5	10	25	35	0.736622
25	50	75	75	65	1.75947
75	80	75	70	60	4.33134
5	50	15	25	5	1.75947
60	75	60	55	40	2.15979
0	20	0	30	50	2.12536
44	23	68	48	18	2.07128
60	40	60	15	30	1.94142
100	50	90	60	30	0.706434
60	45	40	55	45	1.94142
50	10	40	10	30	0.841389
35	5	12	15	25	14.0398
30	10	20	20	20	1.89202
20	25	45	55	55	2.07775
40	30	30	30	30	1.54038
70	35	35	30	50	1.75947
70	65	70	65	55	1.89202
65	70	70	60	20	1.94142
30	20	10	20	20	2.07128
60	50	75	50	50	1.47726
30	40	40	30	35	2.21618
80	75	50	60	75	2.15979
20	10	40	10	20	4.51643
50	40	30	30	25	2.07128
40	50	40	80	80	1.34941
25	25	25	0	25	2.46697
90	50	50	50	35	4.51643
50	60	75	80	50	1.89202
20	20	20	20	20	2.53138
12	19	36	10	25	0.706434
60	45	55	50	60	5.09241
5	5	5	10	10	14.4064
10	40	20	10	20	4.63436
30	10	20	10	30	12.0956
65	25	35	50	50	4.51643
95	70	90	75	10	2.21618
55	35	40	45	40	2.07128
2	5	45	25	2	1.47726
45	45	45	45	45	2.07128
40	10	25	5	20	4.17914
20	10	20	30	20	2.12536
50	10	50	25	30	5.09241
20	30	20	0	30	1.47726
50	60	10	30	5	0.645298
20	10	25	25	20	0.706434
10	20	20	10	40	4.44443
70	60	70	65	60	0.841389
20	40	20	10	10	4.33134
75	75	80	80	75	2.15979
70	65	70	60	50	0.736622
30	10	30	10	20	12.7769
65	50	25	10	35	6.25105
65	45	41	32	12	10.7677
20	30	20	30	10	1.82015
42	15	35	15	10	1.75947
15	25	54	5	35	3.91714
50	75	75	80	80	1.47726
70	5	25	15	5	4.51643
75	100	50	75	50	3.91714
25	25	25	25	0	1.80541
56	45	54	66	67	0.662146
60	40	50	50	60	0.662146
20	10	17	3	50	1.38464
70	40	75	70	35	4.96283
50	70	65	50	65	4.51643
5	10	30	50	5	2.21618
20	10	25	20	10	1.9926
65	50	60	50	40	2.46697
50	45	50	45	40	1.47726
62	47	69	50	39	3.81747
50	50	60	55	50	4.33134
50	65	50	65	65	12.6125
50	100	100	100	100	0.863357
50	20	50	70	40	2.43522
10	2	1	1	20	1.89202
40	50	80	67	30	11.1929
30	25	50	50	50	0.724879
0	0	0	50	50	1.34941
25	65	35	54	15	0.863357
70	70	60	80	60	0.841389
90	75	60	60	80	2.53138
50	20	10	10	10	11.7879
43	38	53	44	24	2.07128
45	60	35	50	50	2.12536
20	20	25	25	20	0.706434
30	25	10	10	25	10.7677
50	25	25	25	0	12.7769
25	25	25	25	0	1.51583
25	10	15	25	25	1.89202
0	25	25	25	25	1.5806
50	35	35	38	48	1.47726
0	0	40	0	0	3.80621
10	5	30	20	30	0.755855
55	25	15	20	30	1.54038
80	15	25	25	10	6.95843
20	20	25	15	5	0.736622
5	20	5	0	0	2.46697
70	30	90	40	30	2.43522
60	10	10	10	10	1.75947
30	10	20	40	10	1.54038
25	25	28	25	25	3.81747
10	20	25	30	40	0.645298
45	20	50	50	10	2.15979
30	60	55	45	55	1.47726
50	15	60	50	40	1.51583
15	15	30	30	20	4.44443
75	75	100	100	100	0.662146
40	20	20	20	20	5.15879
80	0	100	100	100	1.47726
25	20	40	5	10	0.706434
40	20	20	10	10	2.53138
70	70	75	60	70	4.51643
20	30	10	5	10	0.841389
50	80	55	70	60	4.44443
25	0	25	0	50	4.0598
20	20	20	20	20	1.89202
61	76	68	75	59	2.15979
60	20	30	30	30	2.15979
30	10	30	10	20	2.21618
20	20	20	20	20	2.07128
45	25	45	10	40	1.54038
70	60	50	75	40	0.392575
10	10	15	35	15	0.3414
55	50	60	45	30	0.6243
80	30	60	40	60	0.214129
50	10	20	10	10	0.186216
65	55	55	55	55	0.224317
10	30	20	10	30	0.224317
20	10	10	10	10	0.3414
2	28	20	40	10	0.17212
15	25	25	35	30	0.392575
70	80	50	70	40	0.920015
80	68	72	87	62	0.186216
60	60	50	35	40	0.925186
85	70	70	35	20	1.14456
65	70	70	70	60	0.214129
45	25	15	50	25	0.326949
70	60	70	60	50	0.214129
15	15	15	5	1	0.214129
60	35	75	35	60	0.392575
70	60	60	50	50	0.6243
95	75	50	65	35	0.925186
75	50	65	50	55	0.542918
65	65	50	25	52	0.654001
60	10	10	0	0	0.392575
65	50	70	50	65	0.920015
18	50	43	55	98	1.71715
50	50	70	60	70	0.315557
49	37	57	45	57	0.542918
80	0	100	100	100	1.71715
90	50	80	60	65	0.411252
50	30	65	65	75	0.315557
55	35	40	35	35	0.342504
50	35	35	45	35	0.855152
100	100	100	50	80	0.411252
75	25	25	10	25	0.920015
70	40	65	40	65	3.10174
0	0	50	0	50	0.654001
60	60	70	40	60	0.3414
90	70	50	80	35	0.855152
50	75	55	65	65	0.186216
20	50	50	40	40	1.06387
0	0	50	50	0	1.41752
55	29	49	40	25	0.17212
70	80	80	80	80	2.50281
85	85	65	75	75	0.224317
15	10	10	5	10	0.501821
100	80	100	100	100	0.186216
15	30	45	30	10	0.501821
80	60	50	10	5	0.501821
25	5	25	5	5	0.6243
66	65	65	65	45	0.633641
50	50	50	50	50	0.17212
60	5	25	10	30	0.315557
50	50	50	60	40	1.51979
60	40	30	40	50	0.286915
50	50	79	20	40	0.326949
45	25	55	75	45	0.855152
80	50	75	50	50	0.214129
60	50	70	40	50	0.411252
25	25	0	25	25	0.654001
60	40	40	50	40	0.527717
25	10	75	10	10	0.6243
60	40	70	20	40	0.542918
40	50	50	40	40	0.3414
70	20	40	30	20	0.224317
60	30	40	30	40	0.265196
75	50	60	60	50	0.315557
60	75	40	50	35	0.925186
20	30	30	30	10	0.855152
50	0	0	50	0	0.925186
50	25	45	60	35	0.17212
75	15	75	15	15	0.411252
10	10	10	10	10	0.315557
40	40	45	45	45	0.953229
70	40	80	75	80	0.925186
25	25	0	25	25	0.3414
30	10	10	10	40	1.06387
20	20	20	20	29	0.214129
25	40	50	50	10	0.186216
60	100	60	100	50	0.855152
40	20	10	40	10	0.315557
10	40	20	25	5	0.6243
35	40	50	40	25	0.654001
20	40	20	10	10	0.828969
10	20	20	10	40	0.501821
50	80	80	80	100	0.3414
50	30	40	40	5	0.3414
50	30	30	20	50	0.315557
20	75	10	5	20	0.998579
70	30	60	30	30	0.392575
40	25	25	25	10	0.542918
90	55	60	55	55	0.214129
60	50	60	50	20	0.995361
40	10	25	20	20	1.06387
60	40	60	35	30	0.542918
66	67	65	45	34	0.17212
80	75	80	50	75	0.995361
20	20	20	20	20	0.953229
20	20	20	10	30	3.2493
60	30	40	20	30	0.654001
40	35	40	40	25	0.186216
50	60	60	60	50	0.17212
56	65	25	40	30	0.186216
30	30	20	20	20	3.10174
50	50	50	50	50	4.96128
45	30	35	25	25	0.542918
15	15	25	10	10	0.836507
12	2	17	17	35	0.6243
5	25	25	25	20	0.3414
15	10	25	15	15	1.14456
14	20	5	50	25	0.481817
50	12	30	20	25	0.262806
80	10	90	50	80	0.17212
80	65	75	65	50	0.6243
50	20	45	20	50	0.501821
40	0	10	0	32	0.542918
80	35	80	65	70	0.17212
65	40	33	35	20	0.186216
65	20	25	15	15	0.326949
50	25	60	40	45	0.315557
30	40	50	20	50	0.392575
55	15	50	5	15	0.326949
30	60	30	25	30	0.224317
25	5	25	10	35	0.542918
75	45	65	25	35	5.00639
75	70	65	70	60	0.186216
60	50	55	55	55	0.17212
90	80	90	60	70	0.920015
65	30	40	25	15	0.6243
10	20	40	30	0	0.17212
10	25	45	15	5	1.06387
35	20	64	54	54	0.214129
10	10	20	50	10	0.501821
75	64	65	72	60	0.6243
75	60	90	85	70	0.654001
75	15	50	5	25	0.486198
40	40	60	80	40	0.186216
60	0	40	40	20	0.654001
20	20	20	20	20	2.82075
50	10	50	10	25	0.17212
15	30	10	20	25	0.654001
10	40	35	40	10	0.3414
51	51	51	51	33	0.411252
50	30	30	30	20	0.186216
80	60	80	75	65	0.501821
10	10	10	0	10	0.995361
9	30	1	30	30	0.604864
10	10	50	10	20	1.06387
40	10	30	30	50	0.542918
70	50	75	70	50	0.542918
70	75	35	50	45	0.392575
25	25	25	0	25	1.11448
95	50	100	100	75	0.6243
15	20	20	30	20	0.654001
60	50	50	50	60	1.18056
40	10	20	30	0	0.3414
65	70	80	75	80	1.19901
20	50	10	5	15	0.526016
40	50	40	70	40	1.53857
75	40	50	25	50	0.542918
5	5	10	5	5	0.521276
20	55	50	45	25	0.542918
25	10	40	30	5	0.214129
55	75	90	100	85	0.3414
70	50	50	40	60	0.542918
10	20	10	20	5	0.925186
60	45	75	50	75	0.855152
90	50	80	80	50	0.345618
20	15	30	5	25	0.186216
85	70	90	50	60	0.627931
50	30	50	50	30	4.15605
20	20	20	20	20	0.654001
60	50	60	40	50	0.542918
20	10	10	10	40	0.187825
50	65	70	65	50	0.608719
10	10	50	20	10	1.32767
80	50	75	75	80	0.352827
75	50	50	50	50	0.56109
10	20	25	25	20	0.93318
65	75	70	50	52	0.701634
30	50	30	10	30	0.34435
75	50	65	60	65	0.192449
25	35	20	35	25	1.00396
0	45	50	50	28	0.474287
15	25	25	15	15	0.864506
60	45	50	40	40	0.208785
0	10	0	0	0	1.24529
90	60	60	50	50	0.208785
100	0	0	0	50	0.93318
20	100	50	50	30	0.455381
30	25	30	25	40	0.56109
25	20	25	15	10	0.208785
50	50	50	50	60	0.93318
75	20	50	25	25	0.93318
40	80	60	80	40	0.608719
75	90	65	70	55	0.298243
50	20	40	30	35	0.830045
50	70	80	100	80	0.34435
60	70	60	50	65	0.547609
30	20	20	12	5	0.208785
50	60	50	30	45	1.116
70	55	60	55	52	0.474287
60	55	50	60	52	0.547609
90	30	60	60	80	0.547609
70	35	70	65	60	0.547609
40	50	30	30	40	0.56109
10	20	40	10	20	0.474287
10	5	10	5	10	0.608719
75	25	25	30	25	0.608719
30	10	5	5	50	0.93318
80	45	60	70	65	0.34435
10	10	20	20	40	0.34435
0	15	50	10	30	0.701634
70	30	50	30	30	0.250646
60	50	50	30	30	0.382778
60	50	25	50	10	0.208785
10	20	60	0	10	0.34435
75	70	40	49	60	0.836132
55	30	25	35	40	0.608719
50	25	25	25	50	1.23407
60	25	60	25	25	0.608719
25	10	10	30	25	1.03732
15	20	30	20	10	0.547609
70	60	80	90	50	0.856716
75	40	40	55	65	0.608719
70	40	35	20	40	0.869536
25	25	25	0	25	1.02868
85	75	90	90	60	0.208785
55	20	55	50	20	0.208785
30	40	40	20	30	1.03732
20	5	10	15	50	1.4732
10	45	10	20	15	0.474287
25	10	25	5	35	0.187825
70	50	38	40	100	0.298243
50	50	60	50	50	0.547609
60	56	35	10	45	2.2494
90	70	65	68	50	0.474287
20	20	20	20	20	0.608719
50	10	25	50	50	0.187825
70	30	65	25	25	0.208785
70	60	50	50	70	0.286786
75	80	80	70	60	0.187825
80	75	75	60	40	0.869536
50	10	10	10	10	0.547609
90	45	70	85	75	0.56109
60	20	30	30	30	0.56109
70	60	60	60	55	0.869536
50	20	30	50	40	0.543622
33	25	20	10	20	0.608719
30	45	35	20	40	0.56109
20	10	20	10	5	0.382778
10	10	30	50	10	0.208785
80	50	50	40	40	0.352827
10	20	10	50	10	0.187825
40	30	70	30	30	0.547609
53	40	30	40	30	0.547609
70	71	65	70	78	0.92944
60	30	25	45	50	0.56109
50	30	40	100	40	0.474287
25	75	75	80	85	0.869536
63	13	3	21	34	0.547609
35	10	30	15	17	0.474287
20	10	20	30	20	0.298243
50	70	80	75	60	0.547609
45	60	60	35	38	0.187825
65	25	15	35	35	0.162676
30	40	25	20	40	1.58386
10	10	20	10	20	4.61777
25	0	50	25	0	1.00396
75	75	80	50	90	1.116
40	40	70	10	7	0.56109
80	85	60	70	85	0.34435
91	70	18	83	76	0.830045
80	65	75	50	55	0.547609
68	57	37	64	72	1.45993
19	21	22	15	28	0.92944
50	25	10	5	10	0.34435
40	60	80	75	50	0.34435
65	52	40	45	40	0.864506
20	15	30	25	10	0.724178
55	5	30	5	5	0.187825
66	33	65	10	30	0.208785
5	8	60	25	10	0.869536
62	60	52	50	55	0.547609
75	50	65	55	45	0.956153
99	100	100	90	100	0.956153
10	30	20	20	20	0.474287
10	40	30	25	30	0.869536
10	15	40	20	15	0.208785
60	15	20	10	35	0.208785
60	30	40	50	25	0.869536
25	25	25	50	50	1.27158
40	25	50	25	50	0.420704
10	10	10	60	10	1.27158
70	50	60	60	60	0.255937
28	12	15	5	40	0.742065
55	25	55	25	20	0.742065
50	15	35	0	0	1.22657
30	30	10	10	20	0.742065
25	0	25	15	10	0.255937
90	60	60	25	75	1.02153
20	10	20	10	60	0.388624
75	25	90	20	75	0.420704
2	5	3	70	20	1.57124
65	51	40	75	20	0.255937
60	40	70	30	40	1.22657
20	5	15	10	50	0.420704
30	20	15	5	30	0.922035
25	5	82	52	5	0.60387
65	100	75	80	50	1.1401
75	50	75	40	55	0.469224
15	15	15	15	15	1.02905
10	10	10	60	10	3.70734
65	70	45	70	60	0.207122
70	50	60	50	50	1.22657
10	10	20	20	20	3.68683
65	60	60	95	100	0.420704
10	60	10	10	10	0.379728
50	50	50	50	40	2.07727
55	65	75	65	55	1.1401
40	60	45	45	50	1.02153
25	40	40	40	40	0.379728
66	66	75	40	40	1.36047
10	10	30	10	3	1.13934
25	10	20	15	10	0.255937
5	10	10	50	25	1.27158
25	20	80	40	20	0.420704
60	30	70	15	80	0.669033
80	35	55	20	15	0.742065
30	30	25	30	45	1.02153
55	35	55	45	55	0.229472
25	39	40	50	38	0.390785
25	10	20	25	20	0.669033
20	5	20	5	50	0.669033
40	50	50	50	30	0.207122
40	50	60	60	30	0.742065
65	75	70	40	35	0.746192
39	45	40	35	39	1.36803
70	65	60	50	65	0.669033
75	52	65	45	52	0.742065
15	30	20	10	15	0.716447
15	10	25	25	25	0.353562
60	40	65	30	45	0.746192
10	15	5	0	5	0.742065
85	80	70	65	55	1.93081
0	50	0	50	0	1.57124
62	30	51	10	25	0.461864
20	25	15	0	40	1.35419
75	65	50	75	50	8.01117
25	15	25	25	10	6.36913
10	50	100	100	100	1.02462
36	24	15	10	15	8.28257
0	0	0	50	50	8.22033
25	15	25	10	25	0.381695
20	40	20	10	10	1.11914
75	50	50	50	50	2.82487
20	10	10	20	10	3.15669
50	10	30	0	10	0.965825
50	5	15	5	20	0.461864
60	25	30	50	40	1.02462
5	5	30	40	20	0.477511
25	10	20	20	25	2.73231
30	70	60	90	40	1.40007
20	25	20	10	25	1.11914
60	35	40	30	20	1.35419
50	50	40	50	50	3.55923
20	15	15	15	15	1.40007
25	5	25	25	10	0.965825
25	50	25	50	25	0.965825
5	10	20	10	0	1.30275
60	75	80	95	80	0.965825
20	12	25	15	15	1.35419
55	65	40	40	60	1.26185
50	35	50	50	40	0.965825
19	1	70	5	5	1.35419
50	10	5	5	30	1.11914
60	40	50	70	80	2.90575
20	60	15	20	5	1.40007
10	20	20	20	30	1.11914
25	25	0	25	25	2.25804
40	0	10	0	50	0.998545
70	30	20	10	50	2.61246
75	50	100	100	70	0.998545
25	25	15	25	10	2.60476
80	75	70	55	75	0.991042
100	50	70	100	60	1.11914
45	20	40	20	45	0.819021
20	10	20	30	20	0.430369
70	80	75	60	65	2.73231
20	20	40	20	5	1.35419
60	50	70	70	60	2.90575
60	45	75	85	60	0.998545
80	50	95	50	75	0.381695
40	10	20	20	10	2.73231
25	15	15	15	15	1.11914
60	40	30	30	30	0.441606
60	50	75	60	50	2.90575
75	50	80	70	50	1.11914
40	30	20	25	30	1.40007
25	25	25	25	0	0.998545
40	1	10	10	20	1.26185
60	50	90	40	80	0.923462
50	50	40	40	40	0.899964
10	10	30	40	10	1.40007
55	66	77	55	44	0.461864
40	0	15	20	25	0.965825
45	10	40	40	35	0.477511
75	40	20	65	50	0.899964
20	30	10	30	20	3.23911
5	25	25	25	20	1.40007
15	20	10	10	20	0.477511
20	10	55	60	25	0.461864
40	5	40	10	5	0.477511
80	75	50	5	20	1.40007
25	30	50	20	25	0.798181
75	75	75	65	50	7.65978
35	40	25	30	45	0.461864
20	20	20	20	18	1.11914
50	50	50	50	50	1.35419
30	30	40	20	40	0.477511
15	5	15	15	50	1.43663
51	35	50	53	30	0.461864
66	33	66	66	33	1.40007
30	15	25	30	30	1.35419
60	70	50	50	50	0.477511
45	75	60	75	5	0.461864
5	25	20	30	20	1.11914
20	10	10	40	20	2.92775
65	60	75	35	45	0.965825
20	15	50	15	0	0.965825
30	15	30	10	15	3.15669
20	50	5	20	5	2.72425
25	0	75	0	0	2.82487
42	31	47	53	39	1.35419
20	30	40	30	70	0.998545
50	25	75	75	80	0.965825
80	20	60	20	40	7.36882
30	25	30	30	25	2.82487
60	50	60	50	40	0.998545
50	75	35	35	35	0.441606
45	50	65	50	50	2.83182
25	10	25	25	15	2.82487
25	30	15	15	15	0.381695
75	50	80	80	85	0.489979
65	52	85	100	50	0.965825
20	50	10	20	80	7.96795
60	35	65	30	45	0.923462
75	65	85	85	55	1.35419
60	30	75	70	80	0.899964
5	6	1	20	5	0.461864
25	25	25	25	0	0.381695
0	50	100	25	50	0.965825
40	15	25	25	30	0.998545
50	0	50	0	0	1.21392
0	50	0	0	50	0.381695
78	75	69	85	73	0.965825
30	68	60	65	70	0.489979
75	55	60	15	30	2.317
30	10	20	20	20	0.998545
15	25	10	25	25	6.36913
40	30	50	60	60	0.381695
90	100	95	90	100	1.21392
50	10	75	50	50	1.40007
30	30	20	20	10	0.461864
30	5	30	30	5	0.899964
17	15	25	20	10	1.35419
75	60	70	70	50	0.998545
0	10	0	90	0	0.461864
20	20	20	20	20	0.819021
0	20	40	100	10	2.34028
100	100	100	75	100	0.798181
65	35	12	30	45	3.9491
50	50	60	70	80	1.26185
25	15	25	10	25	6.36913
60	30	50	60	20	7.63719
90	65	48	25	51	0.965825
60	50	5	5	1	2.25138
39	45	60	60	30	0.998545
100	70	70	70	70	1.40007
10	12	30	24	24	2.73231
10	15	10	15	5	0.477511
65	12	52	65	45	0.899964
89	50	80	50	90	0.998545
40	20	20	20	20	1.40007
0	0	89	0	11	1.02462
60	40	50	60	50	0.461864
25	15	50	50	25	0.461864
10	25	25	25	10	0.477511
90	10	90	90	90	0.381695
35	5	20	20	20	1.11914
25	10	15	25	25	1.35419
27	22	85	50	48	0.477511
48	39	25	50	53	2.54599
60	50	50	70	10	1.07663
50	45	25	25	25	2.82487
20	100	100	100	100	0.991042
69	80	70	75	60	3.23911
100	80	90	90	90	7.18132
24	13	14	12	10	1.40007
30	10	15	60	45	0.461864
25	15	10	15	50	2.82487
40	40	40	50	40	0.965825
80	70	95	95	50	0.473923
65	55	60	65	65	3.9491
20	0	30	20	30	0.391661
50	40	60	40	60	2.92775
55	40	40	40	40	6.62062
15	15	30	25	15	6.36913
40	50	40	40	40	0.965825
50	20	30	40	40	2.92775
60	50	55	35	45	1.35419
59	75	70	50	0	3.81969
25	20	30	20	15	3.15669
20	10	10	10	50	1.26185
75	100	50	100	50	2.73231
20	10	35	10	15	1.40007
95	80	100	85	60	1.40007
10	10	60	10	10	2.54599
30	20	20	20	20	1.21392
90	90	70	50	45	0.430369
80	20	30	50	40	1.29479
50	40	55	35	25	1.35419
25	0	25	25	25	0.477511
25	25	50	50	25	0.430369
65	60	50	70	20	3.9491
20	10	20	30	20	8.01117
40	50	60	50	40	3.00419
55	20	35	10	5	1.24561
30	20	30	15	5	0.798181
50	0	50	50	75	2.54599
60	35	25	25	25	0.461864
25	5	25	25	20	0.798181
20	10	15	5	50	2.70761
80	85	60	35	90	1.24561
25	25	25	75	35	1.02462
100	75	75	75	75	0.473923
25	25	25	25	25	1.11914
65	40	80	60	70	1.30275
0	20	10	30	20	2.40138
10	20	25	25	20	0.923462
25	10	15	25	25	2.72425
60	25	10	25	50	2.92775
60	60	45	50	50	0.430369
10	20	20	20	30	7.36882
20	20	20	20	20	2.73231
45	40	50	60	55	0.998545
95	85	95	100	100	1.40007
66	0	50	40	50	2.73231
40	40	45	40	65	2.53848
25	0	25	25	50	2.82487
65	48	55	48	30	1.35419
70	80	85	75	60	2.82487
40	100	100	100	50	1.10474
60	50	50	40	33	0.477511
60	75	45	60	50	0.477511
50	10	75	20	20	3.81969
50	50	40	50	45	2.25804
47	68	55	75	37	2.82487
55	65	70	75	50	0.965825
50	40	50	40	25	0.998545
20	10	20	10	40	0.477511
40	49	20	25	55	0.923462
10	25	25	25	15	2.82487
75	50	75	50	50	0.923462
35	40	40	40	20	0.998545
75	50	60	60	20	1.40007
35	20	25	15	15	0.477511
20	10	30	10	10	2.61246
0	25	25	25	25	0.798181
50	25	25	25	25	2.92775
100	100	75	100	100	7.96795
0	15	20	8	35	0.602006
36	10	2	23	5	1.29645
20	20	20	20	20	3.65435
100	70	100	100	100	1.72828
20	40	20	10	10	0.440568
25	25	15	10	25	1.24636
70	80	85	83	80	1.67933
47	88	45	57	96	3.80122
50	50	50	50	50	0.834777
20	25	20	10	25	1.24268
70	10	50	25	30	0.834777
15	10	40	15	10	1.25888
10	40	20	10	20	0.429357
10	20	30	30	10	0.205321
15	60	70	30	60	1.72828
12	25	25	13	25	1.34367
40	45	20	30	25	2.55933
65	90	75	50	65	0.595372
10	10	10	10	60	0.617724
75	25	50	25	40	1.34367
20	25	15	20	20	2.35461
60	45	45	55	65	0.602006
60	10	90	20	30	0.21915
20	0	80	0	0	0.602006
30	10	20	20	10	0.432625
60	50	80	50	100	0.610917
25	25	20	30	25	0.292144
30	35	60	15	15	0.205321
50	90	90	90	90	0.47024
20	20	60	30	20	1.29645
70	20	50	70	50	0.432625
65	47	49	50	37	0.432625
65	75	45	50	45	0.642551
45	45	40	30	33	0.595372
25	50	25	25	25	0.284711
20	30	60	40	10	0.205321
60	30	45	40	30	1.26846
79	80	20	40	15	1.79122
90	80	90	90	80	1.29645
25	10	10	10	30	0.458274
85	90	70	50	75	0.21915
50	10	10	10	20	0.595372
15	10	50	15	10	0.904682
10	60	10	10	10	1.24636
60	20	70	40	40	1.26846
30	5	10	5	50	0.292144
5	20	50	5	20	0.440568
20	30	80	40	50	0.432625
45	10	50	20	25	1.25888
5	25	15	25	25	1.24636
70	50	70	60	50	1.26846
70	60	82	65	72	0.595372
50	50	35	5	25	1.26846
30	10	20	50	20	0.642551
50	50	50	40	40	1.26846
80	85	40	40	25	0.659328
50	100	100	100	55	1.24636
55	80	75	38	52	1.26846
50	0	50	50	0	1.67933
75	60	65	50	50	0.834777
20	5	20	5	50	0.659328
60	65	70	35	35	0.642551
10	10	10	10	18	0.458274
50	5	20	20	5	0.458274
10	10	10	60	10	0.210682
50	0	40	30	50	1.29645
20	55	40	25	35	3.55086
67	40	30	40	45	0.21915
0	50	0	50	0	1.29645
2	1	22	25	50	0.47024
50	30	50	90	80	0.205321
80	50	75	45	10	1.29645
40	20	25	30	10	1.26846
65	65	45	25	38	4.93839
28	16	20	18	16	0.440568
50	59	30	40	40	1.29645
75	95	90	75	80	0.292144
10	10	10	20	50	0.610917
10	68	30	58	20	0.440568
56	25	23	35	69	1.6843
40	15	36	20	20	0.659328
60	38	48	17	42	0.856572
20	20	20	30	10	0.292144
82	50	80	50	73	0.642551
39	33	58	55	27	0.458274
60	20	20	25	30	0.458274
90	100	100	95	100	2.62616
35	5	30	15	15	0.443921
20	10	20	30	20	1.25888
60	50	65	50	50	1.26846
10	20	20	30	20	0.205321
25	25	20	25	10	0.610917
75	50	50	75	50	2.55933
40	25	75	50	60	1.21465
5	2	20	2	2	1.26846
70	40	60	40	40	1.30158
25	10	25	20	20	0.47024
30	15	80	100	100	0.602006
10	25	20	20	25	0.429357
40	30	50	50	30	0.617724
65	98	100	98	100	0.440568
64	17	29	14	23	0.659328
50	50	50	75	50	1.6843
65	42	40	20	29	0.224872
33	65	75	65	55	0.602006
15	4	40	17	24	1.34367
60	90	70	60	70	0.659328
10	5	15	20	40	3.64357
40	20	30	40	10	0.642551
20	20	25	15	25	0.904682
80	50	90	75	90	0.284711
40	20	40	30	10	0.458274
50	20	5	5	20	1.29645
25	25	25	25	0	1.72828
10	20	30	20	20	0.210682
40	70	57	63	67	1.79122
10	15	60	15	10	0.432625
75	75	75	50	50	1.21465
80	60	65	60	50	1.81241
60	50	70	70	45	0.443921
30	18	40	40	40	0.642551
90	100	100	100	100	0.602006
50	25	30	15	10	0.834777
30	30	55	20	20	0.432625
20	10	10	20	10	0.642551
75	100	100	100	100	0.904682
80	75	70	65	45	0.458274
60	70	60	45	65	0.928303
10	10	10	40	30	1.22028
20	10	20	20	30	0.21915
70	100	90	90	80	3.80122
70	40	40	30	50	0.458274
30	20	10	30	10	0.224872
40	25	25	40	25	2.65254
95	50	58	80	70	0.856572
30	40	30	10	50	1.6843
45	20	30	20	30	0.659328
65	25	15	35	65	0.443921
10	20	20	30	20	0.205321
40	40	50	50	40	0.642551
55	40	45	40	45	0.602006
60	80	80	25	25	2.65254
60	80	80	80	80	0.642551
10	5	25	30	30	0.659328
20	10	10	20	40	1.24636
20	20	20	20	20	0.210682
25	25	25	20	0	0.642551
70	80	70	59	54	0.429357
30	5	25	10	30	1.6843
70	55	60	60	70	1.67933
50	50	70	70	50	0.659328
10	50	10	10	20	0.617724
70	40	80	60	50	0.602006
12	12	40	28	9	0.210682
10	10	60	10	10	0.928303
50	75	85	30	80	0.659328
30	30	10	20	10	0.432625
60	25	20	40	30	2.65254
15	30	20	15	20	5.06733
75	25	40	40	25	0.21915
50	50	70	70	50	0.904682
5	15	10	5	5	0.595372
60	60	40	15	60	1.26846
65	75	40	40	50	0.21915
79	37	63	38	50	1.21106
10	20	15	15	40	1.3303
50	80	75	50	50	0.210682
25	15	30	35	15	0.458274
15	25	15	25	20	0.602006
35	40	20	10	35	0.284711
46	24	64	60	34	3.80122
10	60	50	30	10	1.34367
25	25	25	10	15	0.834777
20	10	20	30	20	0.602006
50	20	90	90	75	2.55933
30	15	30	65	50	0.610917
50	10	85	75	30	0.440568
20	0	10	60	10	0.595372
100	100	90	100	100	1.3303
25	45	50	30	40	3.79001
50	25	60	30	20	0.205321
10	25	20	10	10	3.42608
40	10	30	0	25	1.26846
0	60	10	10	20	1.26846
35	35	5	25	25	0.292144
70	50	75	55	55	1.21465
15	15	25	25	15	1.26846
69	69	65	65	69	0.345618
50	0	50	15	50	1.30571
100	80	100	60	100	2.01179
45	55	55	45	55	0.481817
80	75	80	90	90	0.326949
15	20	10	50	5	1.40475
25	25	25	10	15	1.70168
50	100	85	100	75	0.486198
15	15	20	15	35	0.654001
55	50	65	40	60	0.392575
10	45	25	5	15	1.70168
66	33	50	66	50	0.953229
10	5	15	60	10	0.766219
70	60	67	78	74	1.18056
59	65	65	60	65	0.345618
25	25	25	25	25	0.953229
80	60	70	65	75	0.438084
50	40	60	30	30	0.542918
0	50	0	0	50	1.11448
75	60	65	45	70	0.3414
50	20	40	50	40	0.599414
52	5	5	5	18	0.486198
60	50	70	50	50	1.6244
75	75	50	60	75	0.766219
50	50	70	60	60	0.521276
5	5	80	5	5	0.3414
75	100	80	100	100	0.392575
75	25	50	75	70	0.284329
40	25	58	35	40	0.920015
90	20	10	20	30	0.925186
20	20	20	20	20	0.224317
75	50	50	40	50	0.3414
50	25	50	50	50	0.654001
50	50	50	50	50	0.855152
10	20	20	10	20	0.501821
20	30	35	10	10	0.6243
70	20	100	50	80	0.967491
10	5	15	10	10	0.501821
55	40	35	50	75	0.224317
20	40	20	70	60	0.995361
45	20	20	20	20	0.186216
75	40	60	60	40	0.392575
23	12	34	80	12	0.6243
5	5	50	30	10	0.3414
55	80	75	58	60	0.742365
30	30	30	30	30	0.186216
80	95	90	80	65	0.3414
20	50	20	10	5	0.920015
70	60	75	75	80	0.967491
30	5	40	50	50	0.186216
20	20	20	30	30	0.925186
35	45	65	15	10	2.6974
50	40	40	30	30	0.501821
50	50	80	50	60	0.542918
45	82	65	80	70	1.36546
60	70	60	80	20	0.482668
65	50	65	50	25	0.78891
15	15	20	20	20	1.36546
70	70	50	30	60	1.41519
30	10	10	10	40	0.230815
15	25	30	25	65	1.06454
60	30	30	30	30	2.25395
30	15	35	10	10	3.23324
70	55	70	70	80	0.78891
25	25	25	0	25	0.269067
75	60	70	55	80	1.36546
70	30	60	50	60	0.817537
20	10	10	30	25	0.390951
60	60	60	60	50	1.06454
65	53	65	53	49	0.758943
60	40	50	70	45	0.676753
25	30	40	60	50	1.45214
70	65	85	90	90	1.03745
50	30	55	25	30	0.269067
82	33	79	22	29	0.78891
60	40	40	20	20	1.64973
50	50	50	40	90	0.269067
0	0	80	0	20	0.390951
40	10	30	10	10	0.78891
75	75	75	100	100	0.482668
25	5	15	5	25	4.65329
50	10	20	10	10	0.230815
68	38	62	70	78	1.36546
80	60	70	80	70	0.269067
10	5	20	50	15	0.676753
43	20	47	50	30	0.817537
10	10	15	15	15	0.676753
25	25	75	25	50	0.381004
50	75	45	40	40	0.482668
52	25	35	45	15	0.482668
80	60	80	90	80	0.562659
30	5	5	55	5	1.63332
0	0	0	80	20	1.11711
40	60	50	60	50	1.14628
90	70	90	75	60	0.381004
58	40	20	50	50	0.676753
80	100	100	100	50	0.78891
4	30	5	10	10	4.66705
30	20	15	20	15	1.11711
50	50	40	50	40	6.35759
50	30	60	30	10	0.390951
85	50	85	90	75	0.49527
80	60	55	70	45	4.00355
25	25	25	13	12	1.6928
100	100	95	100	100	0.482668
85	45	45	55	45	1.36546
50	35	45	75	50	0.482668
45	5	5	25	30	0.269067
45	30	35	30	40	0.381004
10	10	50	20	10	0.78891
30	10	10	20	20	0.381004
65	50	55	55	35	0.562659
43	12	46	2	30	0.796734
60	30	60	50	40	0.496117
30	15	15	15	15	0.381004
50	45	60	18	60	4.00355
50	0	0	50	0	1.36546
60	51	75	70	51	0.230815
50	45	40	25	50	0.482668
60	2	5	5	22	1.39698
50	5	10	2	10	1.4926
10	20	20	15	10	1.59176
40	25	50	75	55	1.64973
10	15	30	25	20	1.64973
90	80	90	99	95	0.276093
75	55	55	70	65	1.41519
0	25	25	25	25	2.39703
52	40	55	55	40	1.07468
25	25	25	25	0	1.36546
50	40	60	30	50	0.482668
30	20	40	20	30	0.562659
45	53	60	60	60	0.78891
80	20	70	60	60	0.269067
70	60	60	60	40	1.45462
90	70	90	70	25	3.04183
10	40	20	10	20	0.809508
60	50	50	30	40	0.676753
50	75	50	80	80	1.36546
80	80	50	75	65	0.676753
70	50	50	10	60	0.230815
60	55	45	45	40	0.78891
75	60	60	35	30	0.482668
30	0	0	40	30	0.381004
65	75	50	75	50	0.482668
70	50	70	60	50	2.33604
60	99	99	60	40	0.496117
15	30	25	25	45	0.78891
60	65	70	60	80	0.562659
68	23	45	35	55	0.49527
45	40	55	45	50	0.676753
10	20	10	50	10	0.676753
55	30	40	30	40	0.230815
80	45	30	50	58	0.381004
20	10	10	20	25	0.482668
10	10	10	15	10	0.676753
60	50	65	55	40	0.78891
70	60	70	60	90	1.11711
80	80	60	70	80	0.796734
80	90	60	60	40	0.78891
50	40	40	40	40	0.562659
50	20	5	10	25	1.36546
75	85	80	60	80	0.381004
25	15	25	15	25	3.04183
20	0	15	10	55	0.276093
30	40	40	30	40	8.49456
60	20	75	50	20	0.694423
43	20	80	75	60	0.269067
50	0	50	0	0	0.496117
50	40	60	40	30	0.230815
85	65	50	25	40	0.230815
45	20	35	40	35	0.651046
20	65	49	25	75	1.11711
10	30	10	40	10	1.36546
30	30	25	40	50	0.230815
10	25	25	60	10	0.78891
70	30	50	65	60	0.78891
30	60	50	70	70	2.93494
70	50	45	45	30	1.41519
70	40	60	40	40	0.78891
65	35	45	40	60	1.36546
60	40	50	40	0	0.78891
60	60	75	60	55	0.562659
28	0	50	50	50	0.676753
0	0	50	0	50	2.93494
30	30	25	10	30	0.78891
70	40	65	40	60	0.496117
65	10	50	8	40	0.57735
60	40	60	50	35	0.496117
42	59	15	7	36	2.93494
50	50	50	75	40	1.36546
35	50	70	50	30	1.41519
75	35	49	100	52	0.676753
90	80	80	80	80	2.93494
20	50	40	60	40	0.817537
65	25	50	10	75	1.03745
35	5	15	30	15	0.230815
25	40	40	10	10	0.496117
65	55	75	75	65	0.482668
25	15	15	20	15	0.269067
80	60	50	50	60	3.15097
50	10	20	15	5	0.78891
38	48	45	55	45	1.63332
65	40	30	45	45	0.78891
50	10	10	10	10	1.11711
35	20	25	25	30	0.562659
40	35	20	45	25	0.269067
65	40	50	50	50	0.562659
55	10	15	5	5	1.36546
70	40	50	50	50	1.03745
50	50	35	25	40	1.36546
0	0	0	50	50	1.4926
80	50	65	70	75	1.41519
70	80	76	75	60	1.11711
85	75	70	80	68	0.78891
80	25	30	30	10	0.236841
55	25	88	88	25	0.562659
60	50	50	50	40	0.78891
50	25	45	5	15	0.78891
25	25	25	25	0	1.45462
45	70	90	95	60	2.25395
50	10	30	20	50	0.269067
80	45	60	40	25	0.381004
50	100	60	100	60	1.36546
5	20	25	40	10	1.39698
65	50	70	50	50	1.64973
55	10	77	10	33	0.276093
55	59	70	65	35	0.562659
50	50	50	75	75	1.36546
25	55	5	5	10	0.269067
5	5	40	25	25	0.694423
60	60	50	50	50	0.676753
55	40	60	40	49	0.269067
90	75	50	50	70	0.694423
50	20	35	30	40	1.59176
75	60	75	60	60	3.23324
40	20	15	10	15	0.78891
75	65	75	50	50	0.230815
75	60	85	60	45	0.269067
65	85	80	80	60	1.03745
60	15	45	35	25	1.36546
50	20	10	20	0	1.11711
30	10	50	20	30	0.50907
30	10	15	10	30	0.694423
70	25	25	50	50	0.562659
20	20	20	20	10	0.230815
80	40	90	80	65	0.78891
35	20	50	50	20	0.676753
75	35	60	65	40	0.482668
30	10	20	20	25	0.390951
70	30	20	30	40	1.45462
75	0	100	50	50	0.482668
60	35	35	25	30	0.269067
25	20	40	20	30	0.381004
25	5	20	20	20	3.15097
40	40	50	75	20	1.45462
65	35	55	15	35	1.64973
40	5	50	10	10	0.482668
33	23	43	17	7	0.78891
20	20	20	30	10	1.14628
60	20	40	50	35	1.41519
80	50	2	2	90	3.01157
10	30	70	80	20	2.93494
20	20	20	20	20	3.01157
60	85	85	85	85	2.33604
75	25	50	45	80	0.817537
10	40	20	10	20	0.809508
70	70	60	40	50	0.78891
10	10	20	20	20	0.482668
25	2	10	2	5	0.236841
35	30	40	30	30	0.78891
50	25	50	25	50	2.33604
30	10	30	20	20	1.23641
5	40	5	10	40	0.895604
15	15	15	10	10	0.45361
50	5	25	5	25	0.472443
75	50	75	75	60	0.297084
60	80	65	65	70	0.363644
55	52	51	49	46	0.330484
25	25	25	25	50	0.238162
70	50	45	45	75	0.963536
60	40	50	50	45	0.297084
40	75	75	65	75	0.247421
50	0	0	25	25	0.180262
50	20	50	30	40	0.895604
60	70	70	50	60	0.866155
25	10	15	5	25	0.297084
50	45	65	55	45	0.558167
70	10	60	20	20	0.525559
50	70	60	90	100	0.694366
25	10	25	40	0	0.805089
55	52	45	45	48	0.180262
60	35	50	95	65	0.162044
20	5	40	10	25	0.297084
30	40	50	80	55	0.963536
25	75	50	50	25	0.805089
30	50	70	60	30	0.525559
20	10	30	60	40	0.472443
20	20	10	20	30	2.99485
80	90	80	90	90	1.18327
5	50	20	20	5	0.330484
10	0	35	45	0	1.94374
25	0	25	25	25	0.805089
25	45	30	50	50	1.63353
40	15	15	15	15	0.805089
95	100	80	90	50	0.694366
50	10	40	25	10	0.558167
20	0	50	30	0	0.805089
10	10	20	20	50	0.805089
25	25	25	15	10	0.297084
60	45	60	35	30	0.238162
30	40	30	30	40	0.963536
70	20	45	80	48	0.805089
80	38	72	78	60	0.275238
69	33	60	22	50	0.350989
20	10	10	10	10	0.297084
50	49	54	70	50	0.350989
65	30	30	30	18	0.191447
25	40	50	40	50	0.330484
30	65	60	60	40	0.350989
45	5	25	30	15	0.525559
30	20	20	20	10	0.180262
80	100	80	40	80	0.951172
30	40	50	15	20	0.350989
28	7	20	8	7	0.191447
30	5	5	25	40	0.694366
20	50	80	70	80	2.34726
0	0	50	0	0	1.27302
60	40	40	30	20	0.350989
10	60	30	10	0	1.02332
10	10	20	20	10	0.805089
80	45	60	70	65	0.162044
50	25	25	25	25	0.472443
55	45	55	15	35	0.472443
75	0	75	70	50	0.297084
30	30	20	20	20	0.330484
10	10	10	10	10	0.350989
45	35	30	40	50	0.297084
10	1	10	10	1	0.558167
20	5	10	10	5	0.162044
30	20	15	25	20	0.180262
60	35	50	35	27	0.525559
40	2	20	10	1	0.802464
25	25	25	20	10	0.805089
11	15	22	18	11	1.02332
40	20	10	20	10	0.558167
70	65	70	75	72	0.694366
60	10	45	25	20	0.191447
25	25	25	25	25	0.191447
60	50	50	25	15	0.558167
60	25	50	25	25	0.350989
70	35	40	50	50	2.61116
35	60	35	50	15	0.558167
25	70	50	50	10	0.558167
50	20	40	25	50	0.472443
35	20	50	85	60	0.191447
48	85	65	15	5	0.694366
25	50	50	50	10	1.02332
25	50	40	25	10	2.34726
50	20	10	10	10	0.694366
50	30	50	50	40	0.297084
25	25	0	25	25	0.350989
25	25	50	25	25	0.558167
80	60	65	65	65	0.162044
75	67	75	88	77	0.36695
25	20	45	45	35	0.330484
50	75	100	100	100	0.363644
30	75	100	100	80	0.805089
50	50	35	50	50	0.297084
50	10	48	39	28	0.866155
40	25	80	10	40	0.191447
50	60	50	75	50	2.7837
10	20	30	20	20	0.472443
15	10	45	5	10	0.852253
40	65	60	30	30	1.37991
50	60	60	30	40	0.330484
70	80	45	45	65	0.805089
20	25	25	10	15	0.436635
20	20	25	10	5	0.297084
25	50	40	40	25	0.162044
62	63	43	28	37	0.330484
50	55	75	70	70	0.525559
20	20	20	20	20	0.162044
75	50	25	60	60	0.297084
30	0	30	30	10	1.02332
20	15	26	15	25	0.350989
30	100	100	20	100	0.805089
8	12	24	22	4	0.558167
75	20	70	80	55	0.525559
40	10	30	0	5	0.436635
20	20	20	20	20	0.297084
100	100	100	100	75	0.436635
25	48	51	20	42	0.694366
5	20	30	20	25	0.472443
25	25	50	25	10	0.350989
25	50	25	25	50	0.472443
60	5	20	50	30	0.866155
0	0	25	0	75	1.23641
60	80	40	50	70	0.162044
10	10	10	10	10	0.436635
35	25	40	60	25	0.951172
40	25	25	30	30	1.02332
70	50	20	20	10	0.895604
40	50	35	50	50	0.162044
20	20	30	10	10	0.191447
10	30	20	5	35	0.297084
50	30	50	10	50	0.895604
50	50	50	60	70	0.297084
25	50	25	50	50	0.297084
55	45	60	40	30	0.558167
10	1	10	25	5	0.350989
80	75	60	45	60	1.18327
60	40	25	25	10	0.694366
65	80	80	60	20	1.18327
10	30	20	5	40	1.18327
60	25	60	60	50	0.297084
80	60	90	80	70	0.694366
25	15	15	20	15	0.805089
50	50	50	25	50	0.162044
80	60	40	50	90	0.805089
60	80	75	70	80	0.472443
10	10	10	50	20	0.162044
25	20	30	50	45	0.472443
39	75	73	65	35	0.805089
5	10	25	20	30	0.162044
0	60	0	0	0	1.18327
35	15	35	10	20	0.805089
80	75	65	90	55	0.191447
42	37	67	5	20	0.180262
40	35	35	25	30	0.238162
50	50	100	100	100	0.694366
45	60	80	40	70	0.297084
70	38	65	45	45	0.162044
33	50	55	44	22	0.472443
25	1	35	10	10	0.350989
60	70	85	100	65	0.45361
89	42	45	36	68	1.36748
25	20	25	10	15	0.895604
20	20	15	20	25	0.694366
80	60	70	70	60	2.34726
20	65	60	75	60	0.535918
90	80	80	40	35	0.191447
25	15	50	35	5	0.558167
0	40	20	40	0	2.34726
75	52	25	25	58	0.963536
5	10	10	5	10	0.472443
20	15	20	10	35	1.18327
10	20	10	30	40	0.457735
45	10	55	35	2	0.350989
50	30	30	20	10	0.951172
60	5	65	40	20	0.297084
30	8	17	40	8	0.350989
25	10	25	15	25	0.809761
54	45	82	85	37	0.558167
60	50	60	55	70	1.27302
25	10	35	5	20	0.866155
50	10	50	45	40	0.350989
90	30	60	75	30	0.162044
35	40	30	35	50	0.472443
41	40	56	38	12	1.18327
75	5	10	5	5	0.162044
75	15	50	40	10	0.330484
70	20	5	5	20	0.180262
50	40	70	80	85	0.297084
50	25	45	25	10	0.951172
45	35	75	30	30	0.472443
60	80	80	50	10	1.18327
10	40	20	30	20	0.297084
25	25	25	25	50	0.560288
25	0	25	25	25	0.162044
40	30	75	20	50	0.472443
25	45	55	40	45	0.162044
30	40	40	15	20	1.02332
80	75	90	60	55	1.18327
80	50	100	70	90	1.94374
65	55	60	60	60	1.27302
20	15	30	20	15	0.297084
20	15	15	30	20	0.805089
75	45	40	35	55	0.162044
1	1	88	2	8	0.436635
0	50	0	50	0	0.951172
50	60	50	45	40	0.472443
2	50	20	3	5	0.436635
50	26	50	10	50	0.297084
85	85	80	60	65	0.191447
25	40	45	40	35	0.694366
15	35	10	15	30	0.297084
70	70	70	35	70	0.805089
10	5	40	25	40	0.297084
75	65	65	70	60	0.191447
45	25	27	24	25	0.180262
25	20	10	20	25	1.45232
30	30	40	15	2	0.694366
75	60	60	60	30	0.297084
60	10	45	20	35	1.02332
15	35	20	20	10	0.162044
40	60	60	50	40	0.297084
10	10	50	10	20	0.666687
70	69	75	89	80	0.238162
60	50	50	35	40	0.330484
100	100	100	100	90	0.191447
75	45	55	60	55	1.02332
65	50	80	50	40	0.350989
80	30	75	60	35	0.472443
12	25	20	40	35	0.350989
23	50	42	46	80	1.37991
90	50	90	90	50	0.472443
71	15	78	82	43	0.558167
40	10	30	15	35	0.866155
50	10	20	15	5	0.436635
20	25	20	15	20	0.457735
20	20	20	10	20	0.277741
15	5	30	20	15	0.297084
65	70	90	55	75	0.191447
50	60	65	85	80	0.895604
95	90	80	50	65	0.951172
60	65	65	65	50	0.238162
45	55	25	10	10	0.297084
50	30	30	20	30	0.350989
75	50	50	50	50	0.180262
40	20	10	10	20	0.247421
50	50	50	50	50	0.951172
1	2	90	2	5	1.18327
10	45	25	10	10	0.238162
65	50	50	50	44	0.436635
75	48	60	35	64	0.895604
45	70	60	65	55	0.666687
20	5	5	65	5	0.805089
10	10	40	25	25	1.18327
76	10	2	10	2	0.525559
100	75	100	100	100	0.852253
10	20	30	20	20	0.951172
45	25	25	40	30	0.191447
62	32	23	32	4	1.18327
65	50	70	50	60	0.525559
50	50	100	50	50	1.80671
65	5	70	25	15	0.472443
10	20	20	25	25	0.525559
5	5	25	40	25	0.350989
50	10	10	10	20	0.866155
45	15	50	15	15	0.558167
75	30	40	25	20	0.297084
30	25	25	50	25	0.297084
50	15	85	60	20	0.297084
50	50	50	50	20	0.558167
0	25	25	25	25	0.866155
20	75	30	45	50	0.951172
10	30	5	25	2	0.297084
40	50	60	40	50	0.805089
75	80	60	60	50	0.330484
65	75	85	85	85	0.436635
10	20	10	10	50	0.694366
30	40	73	59	60	0.180262
60	45	75	60	45	0.558167
20	20	30	20	10	0.805089
35	10	50	50	50	0.472443
29	60	80	40	30	0.180262
65	45	50	30	45	0.180262
65	50	95	60	45	0.350989
80	80	100	50	100	0.895604
40	25	20	32	40	0.963536
30	10	20	20	20	0.297084
60	50	50	40	50	0.297084
68	26	73	44	18	0.472443
45	35	38	45	42	0.472443
25	0	25	25	25	0.951172
40	53	45	32	32	0.963536
85	60	80	25	70	0.180262
50	49	51	41	50	0.852253
80	90	50	80	80	0.436635
80	57	72	45	62	0.472443
30	5	50	50	20	0.191447
80	45	65	60	60	1.02332
5	10	30	50	5	0.963536
90	75	90	75	80	0.162044
45	55	50	40	40	0.350989
80	75	95	90	95	1.02332
20	20	20	20	20	0.162044
60	50	50	50	40	0.297084
74	65	45	60	40	0.525559
80	75	85	85	70	0.666687
25	15	20	20	15	0.330484
20	10	20	10	10	0.535918
25	50	35	20	30	0.180262
20	20	5	8	30	0.436635
50	50	35	40	50	0.162044
60	50	30	60	30	0.247421
15	30	38	30	20	0.297084
30	15	15	25	15	0.525559
20	20	0	20	40	0.866155
50	48	67	39	55	2.61116
7	80	35	5	5	0.297084
20	40	50	45	55	0.180262
67	57	73	35	58	0.866155
30	40	60	30	20	1.27302
17	20	25	14	10	0.297084
28	10	33	20	30	0.558167
40	30	50	30	50	0.895604
50	40	60	78	38	0.238162
77	80	78	67	71	0.866155
50	50	75	50	50	0.805089
75	50	75	10	10	0.191447
0	20	20	20	40	0.238162
75	65	45	45	35	0.805089
25	25	25	20	5	0.191447
70	40	50	20	35	1.02332
80	51	80	51	65	1.02332
60	30	35	40	40	0.191447
0	20	40	20	20	0.180262
50	5	20	15	5	0.330484
25	25	50	15	15	0.866155
10	30	25	25	10	0.350989
10	0	50	30	10	0.297084
30	30	30	0	0	0.191447
30	50	30	50	50	0.866155
5	20	20	30	15	0.162044
80	90	95	75	90	0.330484
100	100	100	5	100	1.18327
20	10	55	49	10	2.34726
15	15	40	20	10	0.802464
40	40	30	30	30	0.297084
75	80	15	5	50	0.180262
54	35	63	87	56	0.180262
85	70	50	55	75	0.330484
2	2	50	50	2	0.297084
78	15	65	35	38	0.330484
50	5	20	20	5	1.27302
50	5	10	5	30	0.330484
50	40	60	20	30	0.472443
70	80	67	90	78	1.02721
15	5	25	40	15	0.297084
45	60	60	40	60	0.297084
60	80	70	60	70	0.180262
20	5	50	15	10	0.297084
40	55	65	70	70	2.61116
10	5	5	20	60	1.45232
50	35	50	50	35	0.350989
50	10	15	15	15	0.525559
5	10	40	20	25	0.951172
50	50	70	55	60	1.18327
40	20	30	20	30	0.162044
50	50	50	40	40	0.191447
25	5	30	50	50	0.805089
15	14	1	55	15	0.350989
35	35	50	35	35	0.350989
50	50	50	50	50	0.525559
60	20	30	30	30	0.180262
51	45	70	67	62	0.297084
70	20	50	15	15	0.180262
64	63	70	67	33	0.277741
50	50	65	50	35	1.27302
98	65	48	58	31	0.560288
40	45	25	15	40	3.44985
80	80	35	65	75	0.472443
85	60	55	65	65	0.330484
60	75	85	80	75	0.350989
35	20	30	10	25	0.191447
50	25	75	25	25	0.297084
20	70	10	10	10	0.535918
50	47	90	60	75	1.37991
25	25	25	25	0	1.93081
10	30	20	10	30	0.379728
5	25	35	20	15	0.742065
50	20	10	10	10	1.57124
40	20	10	50	50	0.466629
50	0	50	0	0	1.27158
50	50	50	50	85	0.379728
[truncated: 4,122 more rows]

## Sheet: Figure 2
Figure 2
Estimate	Lower CI	Upper CI	Party	Policy	Norm
48.0135	47.0768	48.9501	Democrat	Worried US	Perceived
44.143	42.6731	45.6128	Independent	Worried US	Perceived
37.5172	36.5059	38.5284	Republican	Worried US	Perceived
39.9806	39.0603	40.9009	Democrat	Carbon Tax US	Perceived
38.0167	36.5726	39.4609	Independent	Carbon Tax US	Perceived
32.1052	31.1116	33.0988	Republican	Carbon Tax US	Perceived
45.5805	44.6319	46.5292	Democrat	Site RE US	Perceived
45.0542	43.5655	46.5428	Independent	Site RE US	Perceived
40.1855	39.1613	41.2098	Republican	Site RE US	Perceived
42.52	41.5716	43.4685	Democrat	100% RE US	Perceived
40.8186	39.3303	42.3069	Independent	100% RE US	Perceived
35.2654	34.2414	36.2893	Republican	100% RE US	Perceived
42.9124	42.0108	43.8141	Democrat	GND US	Perceived
39.0147	37.5998	40.4295	Independent	GND US	Perceived
31.596	30.6225	32.5694	Republican	GND US	Perceived
46.5503	45.5749	47.5256	Democrat	Worried State	Perceived
42.8195	41.289	44.35	Independent	Worried State	Perceived
34.0688	33.0158	35.1218	Republican	Worried State	Perceived
40.4855	39.5409	41.4302	Democrat	Carbon Tax State	Perceived
37.7028	36.2204	39.1852	Independent	Carbon Tax State	Perceived
31.3709	30.351	32.3908	Republican	Carbon Tax State	Perceived
44.6058	43.6422	45.5694	Democrat	Site RE State	Perceived
42.5109	40.9989	44.023	Independent	Site RE State	Perceived
37.0129	35.9726	38.0532	Republican	Site RE State	Perceived
43.7363	42.7709	44.7017	Democrat	100% RE State	Perceived
39.8023	38.2874	41.3172	Independent	100% RE State	Perceived
33.3145	32.2722	34.3567	Republican	100% RE State	Perceived
42.7979	41.8824	43.7134	Democrat	GND State	Perceived
38.3417	36.9051	39.7783	Independent	GND State	Perceived
30.7659	29.7775	31.7543	Republican	GND State	Perceived
NA	NA	NA	Democrat	Worried US	Actual
NA	NA	NA	Independent	Worried US	Actual
NA	NA	NA	Republican	Worried US	Actual
86.48	NA	NA	Democrat	Carbon Tax US	Actual
NA	NA	NA	Independent	Carbon Tax US	Actual
43.45	NA	NA	Republican	Carbon Tax US	Actual
90.85	NA	NA	Democrat	Site RE US	Actual
NA	NA	NA	Independent	Site RE US	Actual
65.66	NA	NA	Republican	Site RE US	Actual
88.54	NA	NA	Democrat	100% RE US	Actual
NA	NA	NA	Independent	100% RE US	Actual
39.79	NA	NA	Republican	100% RE US	Actual
88.33	NA	NA	Democrat	GND US	Actual
NA	NA	NA	Independent	GND US	Actual
37.72	NA	NA	Republican	GND US	Actual

## Sheet: Figure 3
Figure 3
Estimate	Lower CI	Upper CI	Party	Policy
17.9865	17.0499	18.9232	Democrat	Worried US
21.857	20.3872	23.3269	Independent	Worried US
28.4828	27.4716	29.4941	Republican	Worried US
27.0194	26.0991	27.9397	Democrat	Carbon Tax US
28.9833	27.5391	30.4274	Independent	Carbon Tax US
34.8948	33.9012	35.8884	Republican	Carbon Tax US
34.4195	33.4708	35.3681	Democrat	Site RE US
34.9458	33.4572	36.4345	Independent	Site RE US
39.8145	38.7902	40.8387	Republican	Site RE US
20.4195	19.4708	21.3681	Democrat	100% RE US
20.9458	19.4572	22.4345	Independent	100% RE US
25.8145	24.7902	26.8387	Republican	100% RE US
23.0876	22.1859	23.9892	Democrat	GND US
26.9853	25.5705	28.4002	Independent	GND US
34.404	33.4306	35.3775	Republican	GND US
17.7192	16.7539	18.6844	Democrat	Worried State
20.496	18.9813	22.0108	Independent	Worried State
28.3555	27.3134	29.3976	Republican	Worried State
27.9918	27.0484	28.9351	Democrat	Carbon Tax State
29.9062	28.4259	31.3866	Independent	Carbon Tax State
35.6576	34.6391	36.6761	Republican	Carbon Tax State

## Sheet: Figure 4
Figure 4
Panel A				Panel B
Estimate	State	Margin of Error		Estimate	State	Margin of Error
26.8485	Alabama	4.84675		31.0061	Alabama	5.72449
9.71429	Alaska	18.2272		20.1429	Alaska	9.6433
22.8663	Arizona	3.67709		28.7721	Arizona	5.55203
21.6897	Arkansas	6.33219		30.3379	Arkansas	6.00075
21.789	California	3.13252		28.2726	California	5.4865
17.7457	Colorado	3.66645		25.9595	Colorado	5.55065
17.9576	Connecticut	4.43943		26.8237	Connecticut	5.65968
26.3784	Delaware	7.92807		30.4973	Delaware	6.35988
24.3889	District of Columbia	11.3666		29.2889	District of Columbia	7.30683
23.0711	Florida	3.21497		28.9662	Florida	5.49579
24.4652	Georgia	3.52653		28.3016	Georgia	5.53294
16.56	Hawaii	9.64491		20.256	Hawaii	6.80685
22.7931	Idaho	8.95508		26.269	Idaho	6.62045
16.6728	Illinois	3.2737		25.6138	Illinois	5.50255
25.5056	Indiana	3.59445		29.8022	Indiana	5.54146
19.5714	Iowa	4.42074		25.1681	Iowa	5.65683
21.5955	Kansas	5.11179		26.4225	Kansas	5.76928
22.391	Kentucky	3.86105		28.5128	Kentucky	5.57634
23.3544	Louisiana	5.42569		28.2076	Louisiana	5.82493
16.6957	Maine	7.11032		23.7652	Maine	6.16841
19.3624	Maryland	3.95071		27.6966	Maryland	5.58857
19.3198	Massachusetts	3.43586		25.8873	Massachusetts	5.5218
21.1458	Michigan	3.48031		26.7031	Michigan	5.52723
17.3955	Minnesota	3.62478		24.6994	Minnesota	5.54531
31.5614	Mississippi	6.3875		35.3754	Mississippi	6.01217
17.8939	Missouri	3.60447		24.781	Missouri	5.54273
21.6	Montana	9.64491		26.72	Montana	6.80685
16.5283	Nebraska	6.62415		26.8038	Nebraska	6.06192
21.6696	Nevada	4.55679		25.1768	Nevada	5.67785
17.9412	New Hampshire	6.75279		25.898	New Hampshire	6.08954
18.1019	New Jersey	3.35996		25.0544	New Jersey	5.51269
15.1795	New Mexico	7.72211		24.3385	New Mexico	6.31026
24.0396	New York	3.20078		28.7806	New York	5.49418
23.235	North Carolina	3.56486		28.4601	North Carolina	5.53773
23.1	North Dakota	10.7833		22.47	North Dakota	7.13229
20.5921	Ohio	3.19375		28.6246	Ohio	5.49338
24.6941	Oklahoma	5.23069		29.5529	Oklahoma	5.79004
18.8783	Oregon	4.49696		26.4765	Oregon	5.66853
20.2	Pennsylvania	3.21497		28.0382	Pennsylvania	5.49579
20.8235	Rhode Island	8.27044		30.8294	Rhode Island	6.44437
26.1101	South Carolina	4.61907		28.833	South Carolina	5.68765
25.7619	South Dakota	7.44121		30.419	South Dakota	6.24408
25.6946	Tennessee	3.73173		30.7904	Tennessee	5.55913
24.6667	Texas	3.23662		28.6865	Texas	5.49827
21.7604	Utah	4.9219		27.2583	Utah	5.73698
18.4762	Vermont	10.5235		24.6381	Vermont	7.05617
20.5028	Virginia	3.60447		26.0615	Virginia	5.54273
18.32	Washington	3.40999		23.963	Washington	5.51867
23.122	West Virginia	7.53141		28.639	West Virginia	6.26514
22.0249	Wisconsin	3.4015		28.2498	Wisconsin	5.51765
24.4375	Wyoming	12.0561		30.375	Wyoming	7.51931

## Sheet: Figure 5
Figure 5
Panel A					Panel B
Estimate	Lower CI	Upper CI	News		Estimate	Lower CI	Upper CI	News
25.6579	21.2942	30.0217	Cable News (CNN/MSNBC)		-2.6455	-3.27597	-2.01503	Cable News (CNN/MSNBC)
25.979	21.6065	30.3515	National Papers (NYT/HuffPo/WaPo)		-1.79967	-2.47769	-1.12165	National Papers (NYT/HuffPo/WaPo)
26.0926	21.7393	30.4458	National TV Broadcast (ABC/CBS/NBC)		-3.13462	-3.73857	-2.53066	National TV Broadcast (ABC/CBS/NBC)
29.9498	25.5783	34.3214	Fox News		3.95178	3.29949	4.60407	Fox News
25.3238	20.945	29.7025	National Public Radio		-2.49654	-3.17857	-1.81451	National Public Radio
32.3732	27.9805	36.766	Other Conservative Outlets		6.42757	5.64844	7.2067	Other Conservative Outlets
29.3853	24.974	33.7966	Other Liberal Outlets		2.55122	1.67613	3.42631	Other Liberal Outlets

## Sheet: Supplemental Figure 1
Supplemental Figure 1
WorriedState	TaxState	REsiteState	RE100State	GNDState	Weight
50	40	50	78	65	1.1401
0	0	10	90	0	1.1401
30	20	30	40	35	1.36803
10	10	40	10	18	1.26455
50	45	40	45	25	0.746192
20	10	20	20	20	0.420704
30	50	25	20	20	0.712485
50	60	40	60	50	1.1401
50	40	50	60	50	0.229472
50	45	40	35	50	0.379728
20	45	30	30	40	0.466629
10	5	10	5	10	0.746192
5	10	50	10	10	1.1401
5	25	10	25	5	0.420704
50	50	75	75	50	1.1401
35	15	30	30	10	0.350376
25	15	25	35	25	0.746192
50	75	50	60	75	0.469224
5	70	12	10	3	3.70734
50	30	70	10	10	1.02905
20	66	35	25	75	1.02905
40	30	30	20	20	0.669033
15	15	15	40	15	3.68683
83	21	56	28	38	0.420704
55	55	55	50	55	0.379728
20	15	15	30	20	0.420704
45	60	75	70	65	0.255937
56	20	30	20	25	1.74079
96	63	25	36	58	0.466629
50	50	50	75	50	0.420704
20	25	15	10	30	0.712485
20	30	20	5	25	1.1401
20	10	40	10	10	0.469224
51	49	20	37	6	0.254522
0	0	25	10	0	1.27158
20	20	20	20	20	0.388624
10	30	20	20	20	0.229472
6	10	8	13	15	0.466629
30	20	40	20	25	0.669033
20	5	10	5	10	1.10711
80	50	50	50	80	0.379728
30	30	30	30	40	0.388624
70	50	70	50	20	0.255937
40	35	5	5	5	0.420704
15	10	20	15	10	0.746192
10	10	10	10	10	0.579798
28	65	63	38	15	0.379728
50	80	75	80	75	0.669033
25	12	15	5	10	0.254522
40	15	15	20	20	0.31625
30	15	30	15	30	0.31625
80	10	40	30	40	0.469224
25	10	20	25	5	0.390785
5	60	10	15	10	0.420704
10	45	20	20	25	0.207122
30	50	40	30	50	0.466629
25	25	25	25	25	0.207122
55	30	40	30	30	0.207122
10	10	15	10	5	2.08882
30	10	20	35	5	0.420704
10	5	5	75	5	0.642364
35	5	15	45	0	0.420704
30	40	20	30	30	0.207122
5	10	10	15	5	0.255937
15	35	35	15	3	0.642364
30	10	20	20	20	1.13304
5	10	5	0	80	0.469224
25	25	15	5	25	0.466629
40	20	20	20	20	0.669033
20	20	20	20	20	0.579798
10	10	20	0	0	0.742065
25	10	30	20	15	1.09777
15	10	20	30	25	2.08882
10	15	5	20	5	0.420704
20	25	30	20	30	3.32398
10	10	10	10	10	1.36803
30	10	20	10	30	0.255937
25	20	25	20	25	0.746192
10	5	20	10	2	0.746192
40	0	0	50	10	0.379728
5	10	10	45	2	0.469224
5	5	30	75	25	0.420704
25	25	20	20	15	0.420704
25	25	15	20	15	0.254522
35	45	40	35	40	0.255937
25	1	25	24	25	0.466629
7	6	22	8	11	0.746192
20	20	20	20	20	0.746192
10	30	30	10	20	0.207122
40	50	50	60	60	1.22657
2	5	10	5	5	0.207122
20	20	35	5	20	0.255937
50	10	20	10	10	1.1401
20	10	30	20	10	0.255937
20	20	20	20	30	1.27158
20	20	20	10	30	0.579798
18	65	10	15	3	0.746192
50	20	50	50	50	0.255937
15	25	15	20	10	0.746192
20	20	20	20	20	0.315557
80	25	85	40	30	0.6243
25	5	5	10	10	1.40475
25	25	30	25	15	0.599414
100	55	69	85	100	1.30571
60	50	75	50	75	2.49322
80	30	75	20	75	0.995361
15	10	15	45	15	1.28642
10	0	5	8	0	0.316951
50	10	20	20	50	0.35307
25	65	25	45	45	0.607127
10	10	10	20	0	0.929305
20	10	15	15	40	1.71755
70	45	100	100	100	1.31611
75	5	10	5	5	0.151568
80	45	50	50	15	0.151568
25	20	20	20	15	0.316951
40	50	60	80	60	0.35307
60	60	60	60	60	0.316951
30	30	50	40	40	1.03521
80	75	100	90	75	0.316951
50	10	50	25	25	0.151568
70	50	30	50	80	0.217454
45	55	65	40	60	0.290332
25	20	25	25	30	0.316951
20	55	45	60	20	0.316951
25	25	25	25	25	0.316951
50	28	30	50	30	0.16884
10	0	10	10	0	1.28642
60	50	60	70	30	0.851259
40	20	40	30	20	0.16884
20	50	80	90	70	0.35307
75	80	75	75	50	3.85886
50	50	70	60	50	0.99883
90	85	90	75	80	0.495043
30	15	15	15	15	0.495043
25	20	30	20	15	0.454727
85	75	75	95	50	1.02491
4	33	28	5	30	1.36808
30	15	20	20	15	0.4444
10	2	5	10	2	0.851259
35	50	80	50	10	0.316951
35	15	15	15	20	0.35307
20	20	20	20	20	0.629373
20	25	30	35	30	0.99883
40	50	75	60	75	2.52913
0	25	50	25	0	0.316951
0	0	10	10	30	0.896649
10	20	40	20	10	0.995884
50	0	50	0	0	1.28642
3	10	5	15	5	0.507968
50	10	50	50	50	0.316951
0	5	45	5	45	0.173249
77	40	50	70	30	1.78011
6	15	25	25	25	0.217454
25	0	30	25	10	0.316951
45	60	45	40	45	0.4444
65	100	65	65	60	0.607127
20	15	20	20	10	0.316951
50	50	70	70	50	0.151568
70	30	40	40	40	0.290332
50	10	5	5	30	1.33327
50	20	30	40	20	0.290332
20	25	25	10	20	0.637578
45	25	75	80	50	2.62899
50	45	60	40	45	0.35307
25	10	25	10	10	0.929305
25	30	50	25	20	0.607127
70	95	95	95	90	0.99883
25	10	50	19	20	0.173249
40	20	10	20	10	0.637578
55	10	15	35	20	1.78011
40	30	30	30	40	0.851259
0	3	2	10	0	1.71249
75	80	75	60	70	0.929305
50	10	50	10	20	0.4444
67	63	53	32	36	0.35307
30	40	51	30	35	0.851259
15	10	20	20	50	0.173249
25	25	30	50	50	0.4444
10	0	10	10	5	0.607127
30	30	20	10	20	0.217454
15	5	5	5	5	0.851259
55	45	55	60	40	0.4444
1	10	5	5	60	0.316951
50	40	55	45	45	0.217454
55	45	45	45	45	0.495043
40	40	80	60	50	0.896649
30	10	10	10	10	0.316951
85	60	70	70	70	1.03521
75	60	50	65	65	0.637578
55	70	60	60	44	0.851259
10	35	25	20	10	0.35307
30	25	20	20	10	0.607127
75	70	90	60	80	0.637578
20	20	20	20	20	0.4444
60	50	75	75	65	0.607127
15	10	15	15	15	1.78011
30	30	30	30	20	0.290332
40	0	0	0	5	1.78011
75	60	55	80	75	0.151568
25	30	30	40	30	0.622979
75	50	85	80	70	0.325226
58	24	62	32	14	0.851259
15	20	50	30	60	0.99883
25	25	50	50	25	0.316951
80	50	70	60	60	0.99883
5	10	65	75	15	0.607127
65	50	70	55	60	0.325226
7	6	24	13	50	0.217454
30	30	30	50	50	0.99883
25	15	45	15	15	0.476238
25	25	25	25	0	0.454727
25	10	5	15	10	0.896649
20	20	15	15	30	0.4444
45	25	15	50	20	0.495043
6	5	10	5	5	0.316951
65	50	50	50	50	0.290332
80	20	75	30	25	0.151568
60	60	50	50	50	0.4444
80	80	80	80	80	0.607127
10	0	15	40	35	0.173249
70	50	70	100	100	2.8909
40	60	80	55	40	0.316951
65	55	45	50	45	0.495043
45	25	30	30	30	0.637578
20	20	20	20	20	0.607127
90	80	90	75	85	0.495043
5	10	10	10	10	0.995884
100	90	100	100	90	0.151568
10	10	40	30	10	0.151568
15	55	10	5	15	0.507968
25	25	25	25	25	1.78011
95	80	90	55	60	0.637578
25	75	30	30	60	7.41545
20	20	20	20	20	3.72326
50	25	60	30	25	0.637578
10	0	30	30	30	0.896649
38	12	25	16	12	0.851259
75	15	60	50	10	2.91995
45	35	40	35	40	0.151568
45	40	55	40	50	0.607127
50	40	50	80	20	0.4666
80	50	50	80	99	2.52913
85	70	80	80	90	0.99883
65	55	60	60	60	0.290332
75	50	50	60	60	0.995884
50	50	50	50	50	0.217454
25	75	75	50	25	0.99883
20	5	40	5	30	0.290332
10	10	20	50	0	0.507968
35	55	50	25	45	0.151568
65	75	50	75	75	0.316951
90	50	80	90	60	0.637578
25	0	35	35	25	0.896649
10	10	10	10	10	0.4444
40	20	30	25	20	0.35307
65	49	75	14	25	1.33327
15	10	20	30	25	0.607127
20	20	20	20	20	3.62852
44	66	17	23	6	1.71755
15	15	50	20	15	2.62899
100	50	100	100	45	0.917347
25	40	50	35	12	1.78011
50	50	50	60	50	0.290332
80	80	60	45	75	0.151568
10	0	10	30	50	0.851259
0	0	50	50	0	1.28642
30	20	25	15	10	1.02491
35	10	20	20	15	0.362288
10	10	10	10	10	0.851259
5	5	10	10	5	0.456003
30	20	30	10	10	0.297913
10	5	5	5	0	0.4444
15	0	20	50	15	0.637578
70	5	60	5	15	0.607127
50	50	50	50	50	0.316951
55	65	60	55	50	0.454727
40	20	50	30	30	0.495043
25	0	25	25	25	0.466629
10	10	20	5	20	0.746192
25	20	25	10	20	0.255937
10	10	15	10	15	0.379728
100	70	75	98	65	0.379728
10	15	60	10	5	1.13934
50	50	65	50	50	0.466629
51	25	65	35	51	0.388624
80	67	73	63	70	0.579798
75	50	25	50	67	1.02905
45	25	30	50	30	0.746192
25	20	15	15	15	0.669033
10	10	15	10	10	0.742065
50	35	55	40	45	1.1401
45	35	40	35	40	0.746192
20	20	50	35	30	0.254522
90	100	95	95	85	0.379728
15	15	15	40	15	0.255937
5	5	30	5	10	0.469224
40	50	75	70	50	1.09777
60	45	45	40	50	0.207122
25	15	20	15	30	0.350376
30	10	30	10	20	1.93081
20	25	30	20	20	0.229472
40	40	40	30	25	0.746192
50	30	20	90	50	1.1401
20	25	50	20	20	0.255937
5	30	100	100	100	1.13304
20	15	20	45	10	0.420704
70	30	70	30	30	0.60387
0	0	50	50	0	1.27158
35	35	40	15	25	0.669033
1	10	5	10	1	0.420704
40	50	50	20	30	0.60387
10	10	10	10	10	0.712485
40	20	50	80	60	3.00023
20	5	10	5	5	0.254522
60	5	20	5	10	0.379728
25	15	5	25	5	3.70734
75	80	50	40	60	0.254522
15	20	50	50	25	0.207122
40	40	40	40	20	0.229472
10	10	10	10	10	0.60387
40	40	40	30	40	0.669033
40	45	35	49	39	0.712485
50	60	70	60	70	0.207122
50	25	15	25	5	1.1401
30	23	57	56	25	0.379728
50	9	9	30	10	0.579798
10	100	50	40	20	1.36047
50	10	25	15	2	0.420704
50	40	50	30	40	0.254522
5	25	25	20	25	0.420704
90	85	90	85	100	1.57124
5	60	15	15	5	1.27158
5	15	15	15	5	1.1401
20	15	20	10	15	0.255937
40	5	40	10	10	0.669033
80	80	60	50	40	2.43522
50	64	23	60	68	0.706434
75	75	40	65	55	2.12536
90	80	75	70	50	2.07128
10	10	20	3	50	1.51583
75	65	66	70	65	2.12536
50	5	10	10	30	2.53138
15	15	25	10	35	4.44443
50	0	0	0	50	2.46697
90	70	70	70	70	2.53138
30	45	60	25	40	1.54038
15	10	40	15	20	1.89202
0	40	20	20	20	4.35773
50	60	70	60	70	1.80541
45	50	50	50	50	4.96283
30	15	35	30	30	5.99487
65	65	75	45	45	0.706434
10	5	30	45	10	12.7769
65	65	60	60	65	2.15979
13	97	14	1	11	0.662146
100	100	100	90	90	2.46697
30	5	5	10	50	2.53138
50	33	50	33	50	2.07128
40	10	10	10	30	0.724879
90	80	85	80	80	2.07128
73	38	63	29	61	2.07128
60	50	90	60	60	0.706434
80	60	70	75	60	2.46697
10	20	35	10	10	2.12536
80	20	10	20	30	5.09241
30	10	20	20	20	2.15979
10	20	40	20	10	1.89202
75	5	10	5	5	0.736622
40	50	50	40	60	2.07128
20	20	20	30	10	2.07128
80	70	60	60	70	0.736622
10	10	10	10	5	1.54038
20	20	20	20	20	5.10747
50	50	50	50	50	2.12536
60	65	100	100	80	0.736622
20	30	60	40	40	1.89202
80	70	80	60	60	0.736622
45	34	60	45	75	1.47726
10	15	35	10	30	3.91714
10	30	20	20	20	2.12536
70	70	100	80	100	0.662146
35	5	5	20	50	4.63436
70	60	70	65	65	0.736622
85	85	0	85	85	2.12536
75	50	60	70	70	2.46697
1	1	0	98	0	1.34941
65	65	65	65	65	12.7392
50	100	50	50	50	2.12536
5	30	5	30	30	2.37326
10	20	20	20	30	0.841389
90	85	50	50	50	1.54038
30	30	50	65	65	1.94142
90	80	80	85	75	3.9565
80	30	50	60	70	2.12536
67	59	45	45	56	2.15979
60	55	50	55	50	1.94142
20	20	20	20	20	5.33672
25	0	25	25	25	1.54038
25	25	40	40	25	1.54038
20	20	20	20	20	0.736622
70	60	50	67	55	1.47726
80	50	50	65	35	2.15979
100	100	100	80	50	1.47726
90	75	60	70	80	4.96283
40	30	80	80	90	1.89202
100	50	100	60	100	4.17914
90	66	70	66	70	2.12536
50	0	0	0	50	4.97751
80	80	80	80	80	0.736622
20	20	15	10	20	2.43522
75	65	70	65	65	5.84233
25	30	30	30	25	5.15879
90	80	90	80	90	2.46697
25	15	20	5	35	1.89202
50	25	25	40	30	1.75947
100	50	100	100	100	11.1929
80	80	80	80	80	0.863357
25	20	25	20	15	2.12536
60	50	45	55	55	1.80541
30	20	50	30	10	1.47726
10	20	20	20	30	4.96283
70	70	70	70	70	4.51643
54	54	20	60	62	1.54038
40	35	65	55	45	1.89202
20	10	40	15	15	1.94142
20	20	20	20	20	1.89202
20	20	20	30	20	2.46697
70	70	90	70	70	2.46697
60	70	70	20	20	2.21618
90	60	70	40	40	3.9565
65	65	85	75	50	4.96283
19	40	40	40	40	12.2533
80	75	75	90	95	1.89202
30	10	10	10	3	2.15979
75	35	75	60	75	0.841389
95	65	95	90	55	2.12536
80	60	80	60	50	2.53138
50	60	50	70	70	1.47726
70	65	65	70	65	32.3954
40	10	20	15	15	0.841389
20	10	10	30	15	12.7769
100	80	80	100	100	1.89202
40	50	50	50	10	0.755855
80	70	80	75	80	4.45832
97	80	89	92	90	2.15979
10	20	20	30	20	1.89202
50	50	50	50	50	11.1929
100	95	95	95	50	2.15979
95	90	85	90	90	0.841389
80	75	80	90	75	2.07128
30	25	20	5	20	1.75947
60	25	50	25	30	0.736622
50	75	90	90	50	1.75947
80	80	80	79	70	4.33134
25	50	25	30	70	1.75947
65	70	60	55	55	2.15979
0	10	0	90	0	2.12536
61	52	71	74	44	2.07128
70	30	65	15	50	1.94142
100	70	70	60	70	0.706434
65	50	60	55	55	1.94142
50	45	50	30	40	0.841389
50	10	10	23	15	14.0398
30	20	20	30	20	1.89202
55	40	45	65	65	2.07775
50	50	50	50	50	1.54038
80	80	80	50	70	1.75947
75	70	75	66	57	1.89202
75	50	65	80	25	1.94142
30	20	10	20	20	2.07128
75	75	70	75	75	1.47726
65	65	70	60	68	2.21618
80	75	50	60	75	2.15979
20	10	30	20	20	4.51643
65	65	65	60	50	2.07128
30	80	30	70	70	1.34941
25	25	25	0	25	2.46697
95	80	85	75	75	4.51643
50	60	65	80	50	1.89202
10	50	10	10	10	2.53138
19	17	15	10	12	0.706434
60	50	55	45	60	5.09241
10	10	10	50	10	14.4064
70	50	40	75	60	4.63436
38	10	10	20	38	12.0956
90	75	75	80	80	4.51643
90	90	80	80	20	2.21618
65	65	50	50	55	2.07128
2	2	67	18	5	1.47726
45	45	54	45	45	2.07128
5	30	10	30	25	4.17914
30	10	10	30	20	2.12536
25	30	30	50	30	5.09241
30	20	10	0	40	1.47726
60	40	25	50	20	0.645298
20	10	25	25	20	0.706434
10	20	25	10	35	4.44443
80	85	86	90	80	0.841389
30	50	50	40	40	4.33134
75	75	80	80	75	2.15979
80	80	75	70	75	0.736622
20	20	20	20	20	12.7769
55	70	30	60	35	6.25105
79	45	32	31	21	10.7677
25	20	25	20	10	1.82015
35	35	45	35	10	1.75947
42	3	72	25	44	3.91714
75	75	80	80	80	1.47726
80	60	75	60	60	4.51643
50	50	100	100	50	3.91714
25	25	25	25	0	1.80541
58	43	53	67	67	0.662146
60	40	60	60	50	0.662146
90	70	50	50	80	1.38464
90	60	85	80	65	4.96283
50	50	65	50	65	4.51643
25	20	50	40	80	2.21618
10	25	10	20	10	1.9926
85	75	75	75	75	2.46697
55	54	58	60	58	1.47726
72	54	81	74	29	3.81747
65	50	65	70	60	4.33134
50	65	50	63	65	12.6125
50	100	100	100	100	0.863357
80	60	80	70	65	2.43522
10	20	20	20	20	1.89202
60	40	60	50	60	11.1929
50	40	50	50	40	0.724879
0	0	0	50	50	1.34941
35	55	50	45	25	0.863357
70	80	60	70	60	0.841389
80	60	75	80	80	2.53138
10	20	10	10	30	11.7879
64	54	61	59	53	2.07128
75	80	76	65	65	2.12536
25	25	25	25	25	0.706434
10	10	5	60	10	10.7677
50	25	30	25	25	12.7769
25	25	25	25	0	1.51583
20	20	20	20	20	1.89202
25	25	25	0	25	1.5806
80	75	60	80	76	1.47726
10	10	20	0	15	3.80621
60	5	80	80	75	0.755855
55	45	45	45	45	1.54038
75	15	25	35	25	6.95843
25	10	10	10	5	0.736622
5	20	0	0	0	2.46697
60	50	70	80	70	2.43522
20	20	20	20	20	1.75947
30	5	10	50	5	1.54038
20	20	20	20	20	3.81747
25	25	0	25	25	0.645298
40	25	50	50	10	2.15979
20	80	50	25	50	1.47726
80	60	70	70	60	1.51583
15	15	30	30	10	4.44443
100	75	100	100	100	0.662146
20	20	20	20	20	5.15879
40	20	60	60	70	1.47726
25	20	40	5	10	0.706434
20	20	20	20	20	2.53138
70	75	70	70	60	4.51643
40	40	40	30	30	0.841389
70	90	90	90	80	4.44443
0	25	25	25	25	4.0598
20	20	10	20	30	1.89202
69	72	62	62	61	2.15979
70	50	60	50	60	2.15979
30	5	30	15	20	2.21618
70	99	75	100	80	2.07128
75	65	55	65	60	1.54038
10	50	10	10	20	0.392575
20	20	29	20	20	0.3414
80	50	70	70	60	0.6243
80	70	60	30	70	0.214129
50	10	20	10	10	0.186216
65	65	65	65	65	0.224317
10	20	20	30	20	0.224317
10	10	10	10	10	0.3414
5	20	20	50	5	0.17212
10	20	10	30	30	0.392575
80	90	80	70	85	0.920015
80	72	78	78	60	0.186216
60	75	50	50	40	0.925186
85	65	65	35	20	1.14456
80	60	70	70	60	0.214129
25	15	15	45	0	0.326949
80	80	80	70	70	0.214129
15	15	15	15	5	0.214129
60	35	75	35	60	0.392575
70	65	60	60	50	0.6243
95	75	95	95	65	0.925186
65	45	85	50	65	0.542918
40	50	20	10	40	0.654001
70	10	25	10	10	0.392575
80	60	80	80	75	0.920015
70	18	60	20	12	1.71715
50	50	80	80	60	0.315557
67	51	70	67	69	0.542918
80	50	80	80	70	1.71715
95	80	90	80	90	0.411252
80	75	80	80	90	0.315557
60	45	45	45	40	0.342504
50	40	30	50	50	0.855152
100	100	100	80	100	0.411252
20	15	25	15	25	0.920015
70	40	60	40	50	3.10174
0	0	50	0	50	0.654001
75	75	65	60	70	0.3414
90	85	90	85	90	0.855152
55	40	50	50	50	0.186216
20	50	50	40	40	1.06387
0	0	50	50	0	1.41752
68	49	65	49	55	0.17212
90	70	80	90	80	2.50281
90	90	90	90	85	0.224317
25	10	20	15	15	0.501821
70	55	70	55	65	0.186216
70	60	80	50	75	0.501821
85	55	40	20	15	0.501821
25	5	5	5	2	0.6243
75	56	56	65	65	0.633641
75	75	70	75	75	0.17212
60	10	10	5	15	0.315557
30	40	40	30	30	1.51979
30	40	20	38	40	0.286915
55	51	55	51	51	0.326949
65	45	75	75	65	0.855152
85	65	75	75	75	0.214129
70	60	80	60	50	0.411252
25	0	0	25	50	0.654001
70	70	80	70	70	0.527717
50	25	50	25	25	0.6243
80	40	60	30	60	0.542918
60	50	60	60	60	0.3414
50	20	20	25	10	0.224317
60	30	30	30	30	0.265196
85	70	80	80	70	0.315557
70	80	80	60	60	0.925186
50	30	40	30	20	0.855152
50	0	0	50	0	0.925186
45	35	37	50	28	0.17212
80	35	70	35	35	0.411252
20	25	25	10	25	0.315557
35	15	45	15	45	0.953229
90	90	90	40	60	0.925186
25	25	0	25	25	0.3414
30	10	10	10	40	1.06387
20	20	20	20	20	0.214129
75	75	80	75	40	0.186216
70	100	40	60	50	0.855152
40	10	10	40	10	0.315557
10	40	20	25	5	0.6243
50	50	40	60	35	0.654001
10	10	10	10	10	0.828969
40	0	0	0	60	0.501821
50	80	80	80	100	0.3414
25	1	1	10	0	0.3414
60	20	30	30	50	0.315557
80	90	5	5	10	0.998579
70	40	70	40	40	0.392575
60	40	25	40	40	0.542918
90	55	75	55	55	0.214129
65	65	65	65	40	0.995361
40	10	25	20	20	1.06387
70	40	50	40	35	0.542918
75	78	77	67	44	0.17212
90	70	90	80	80	0.995361
20	50	50	20	50	0.953229
20	10	30	10	30	3.2493
10	20	20	20	30	0.654001
60	40	65	40	35	0.186216
60	70	65	75	60	0.17212
40	55	30	50	50	0.186216
20	20	20	20	20	3.10174
50	60	60	59	50	4.96128
55	40	40	45	40	0.542918
15	15	25	20	15	0.836507
8	8	8	12	10	0.6243
10	25	25	25	15	0.3414
10	15	15	15	15	1.14456
10	20	12	25	19	0.481817
80	25	50	75	60	0.262806
75	75	85	80	80	0.17212
75	75	70	75	65	0.6243
75	80	70	60	50	0.501821
2	1	3	1	10	0.542918
80	60	80	80	75	0.17212
65	20	15	18	15	0.186216
50	10	15	15	5	0.326949
65	55	45	65	40	0.315557
25	50	25	20	25	0.392575
55	55	55	53	55	0.326949
75	75	75	75	75	0.224317
20	5	35	10	25	0.542918
85	50	50	50	45	5.00639
80	70	70	60	65	0.186216
70	60	70	60	60	0.17212
100	90	100	90	90	0.920015
70	50	45	65	40	0.6243
10	10	50	10	20	0.17212
15	25	40	15	5	1.06387
68	20	78	20	54	0.214129
0	25	25	50	0	0.501821
75	60	70	60	60	0.6243
75	60	75	85	90	0.654001
90	50	90	5	40	0.486198
50	40	60	80	40	0.186216
60	10	50	55	30	0.654001
20	15	20	25	20	2.82075
50	10	50	10	25	0.17212
20	25	15	20	20	0.654001
10	40	35	40	10	0.3414
75	75	50	75	50	0.411252
40	30	30	40	30	0.186216
90	65	80	65	55	0.501821
25	25	25	25	25	0.995361
40	5	5	40	10	0.604864
10	10	50	10	20	1.06387
50	10	20	20	40	0.542918
80	75	75	90	80	0.542918
90	90	55	65	85	0.392575
25	0	25	25	25	1.11448
90	90	100	100	80	0.6243
15	20	25	30	30	0.654001
50	50	50	50	50	1.18056
30	10	20	30	10	0.3414
75	80	90	85	90	1.19901
10	30	10	30	20	0.526016
70	60	60	70	60	1.53857
75	25	50	25	50	0.542918
5	5	10	5	5	0.521276
80	50	35	35	25	0.542918
20	15	40	30	10	0.214129
90	87	88	95	90	0.3414
80	70	75	60	70	0.542918
40	20	10	20	10	0.925186
35	50	95	15	75	0.855152
98	80	90	80	90	0.345618
20	15	20	15	30	0.186216
80	50	70	50	55	0.627931
80	70	80	60	60	4.15605
20	25	30	15	10	0.654001
60	60	60	60	60	0.542918
10	10	30	10	40	0.187825
55	75	75	70	60	0.608719
20	20	20	20	20	1.32767
80	50	45	70	50	0.352827
75	75	50	75	75	0.56109
10	20	25	20	25	0.93318
85	80	80	65	70	0.701634
10	10	30	0	30	0.34435
90	55	65	85	80	0.192449
25	35	20	35	25	1.00396
20	50	50	20	30	0.474287
25	20	30	10	15	0.864506
70	50	50	60	60	0.208785
3	0	0	2	50	1.24529
90	60	90	70	70	0.208785
50	0	0	50	0	0.93318
10	20	50	30	50	0.455381
55	60	50	50	45	0.56109
20	15	10	10	10	0.208785
50	50	50	50	50	0.93318
75	40	25	25	20	0.93318
50	80	60	80	50	0.608719
80	90	80	80	65	0.298243
50	30	40	30	40	0.830045
90	60	80	80	90	0.34435
60	70	60	60	65	0.547609
15	10	5	10	5	0.208785
60	65	65	45	55	1.116
80	65	60	60	55	0.474287
65	60	60	70	52	0.547609
80	30	50	50	70	0.547609
85	55	90	65	90	0.547609
50	60	40	40	40	0.56109
10	20	30	10	30	0.474287
10	10	10	10	5	0.608719
75	60	60	60	60	0.608719
10	5	35	10	30	0.93318
80	45	70	65	55	0.34435
20	10	20	10	40	0.34435
10	25	25	15	25	0.701634
80	50	50	40	50	0.250646
50	60	40	70	50	0.382778
80	85	80	80	70	0.208785
10	20	50	10	10	0.34435
60	60	50	50	75	0.836132
60	60	60	60	60	0.608719
50	25	25	25	50	1.23407
60	50	70	60	50	0.608719
25	10	10	30	25	1.03732
35	25	30	50	45	0.547609
80	70	60	80	50	0.856716
75	75	60	75	80	0.608719
80	45	50	50	50	0.869536
25	25	25	0	25	1.02868
95	85	90	85	75	0.208785
55	40	65	60	36	0.208785
30	20	30	20	40	1.03732
20	8	29	16	27	1.4732
20	20	20	20	20	0.474287
20	15	20	10	35	0.187825
80	70	70	70	60	0.298243
75	75	75	75	70	0.547609
90	11	50	22	4	2.2494
80	40	74	40	75	0.474287
55	65	65	65	65	0.608719
25	25	50	50	50	0.187825
67	50	55	30	25	0.208785
50	50	50	50	60	0.286786
90	80	80	80	80	0.187825
70	60	80	60	70	0.869536
30	20	20	20	10	0.547609
100	60	95	95	85	0.56109
70	40	50	60	45	0.56109
75	65	70	70	70	0.869536
50	30	10	30	20	0.543622
40	25	20	33	40	0.608719
45	60	45	35	55	0.56109
40	20	30	20	20	0.382778
10	10	20	50	5	0.208785
80	40	50	40	40	0.352827
10	10	10	60	10	0.187825
60	60	75	60	60	0.547609
50	50	40	60	40	0.547609
63	72	72	72	71	0.92944
50	30	30	40	60	0.56109
50	0	50	100	50	0.474287
25	75	60	75	75	0.869536
78	29	36	35	53	0.547609
60	50	40	25	50	0.474287
20	10	20	30	20	0.298243
70	80	80	90	50	0.547609
25	50	25	25	35	0.187825
70	40	25	40	40	0.162676
10	10	10	20	20	1.58386
50	20	100	20	50	4.61777
5	10	30	25	30	1.00396
70	80	80	65	70	1.116
90	25	60	60	20	0.56109
90	80	80	92	85	0.34435
88	67	10	27	96	0.830045
90	80	85	70	70	0.547609
85	86	49	75	70	1.45993
13	29	19	14	21	0.92944
25	25	15	25	10	0.34435
60	60	60	75	60	0.34435
75	55	65	70	50	0.864506
25	20	10	15	15	0.724178
50	5	35	5	5	0.187825
80	55	75	30	50	0.208785
5	6	26	5	23	0.869536
65	60	60	60	55	0.547609
90	75	85	75	65	0.956153
100	50	50	90	90	0.956153
10	30	20	20	20	0.474287
5	40	15	20	30	0.869536
15	15	15	40	15	0.208785
70	35	40	40	40	0.208785
70	65	65	65	65	0.869536
25	25	25	50	50	1.27158
50	25	50	25	50	0.420704
10	20	5	60	2	1.27158
70	70	70	70	70	0.255937
15	25	15	30	15	0.742065
55	25	50	25	20	0.742065
50	15	20	0	15	1.22657
20	20	20	20	20	0.742065
15	20	15	5	20	0.255937
50	20	15	15	20	1.02153
20	10	10	20	30	0.388624
60	50	25	25	50	0.420704
5	30	0	70	20	1.57124
70	75	70	75	50	0.255937
60	75	65	35	50	1.22657
20	20	20	20	20	0.420704
25	3	25	2	10	0.922035
50	58	25	25	25	0.60387
75	100	75	100	80	1.1401
50	25	40	50	45	0.469224
5	10	0	10	0	1.02905
10	5	10	70	5	3.70734
70	80	60	65	65	0.207122
70	80	80	70	60	1.22657
20	20	10	20	20	3.68683
65	65	50	80	85	0.420704
15	60	10	10	5	0.379728
50	50	50	50	40	2.07727
65	45	45	55	50	1.1401
60	70	45	50	45	1.02153
35	40	40	40	40	0.379728
66	75	75	65	66	1.36047
5	10	20	10	10	1.13934
20	5	30	20	5	0.255937
5	10	10	25	50	1.27158
25	25	80	25	25	0.420704
65	55	40	25	80	0.669033
95	55	70	65	65	0.742065
70	60	70	60	60	1.02153
65	75	65	75	65	0.229472
30	60	39	44	68	0.390785
20	15	20	25	20	0.669033
20	5	5	10	60	0.669033
70	70	70	50	50	0.207122
80	70	75	75	65	0.742065
75	80	75	70	50	0.746192
70	75	80	70	65	1.36803
80	90	80	90	85	0.669033
95	80	80	95	80	0.742065
20	20	20	20	20	0.716447
25	15	25	25	10	0.353562
90	60	80	75	50	0.746192
15	6	5	0	5	0.742065
90	95	75	69	70	1.93081
0	25	0	50	25	1.57124
75	36	60	20	20	0.461864
10	20	30	30	10	1.35419
75	50	50	50	50	8.01117
25	15	10	25	25	6.36913
10	50	100	100	100	1.02462
40	59	45	35	46	8.28257
0	0	0	50	50	8.22033
10	35	35	10	10	0.381695
20	40	10	10	20	1.11914
75	75	50	30	50	2.82487
20	10	10	20	10	3.15669
20	10	10	50	10	0.965825
40	5	15	5	10	0.461864
70	20	30	50	40	1.02462
10	10	40	10	30	0.477511
25	5	10	10	50	2.73231
35	50	90	95	35	1.40007
20	10	30	20	20	1.11914
70	35	40	30	20	1.35419
50	50	50	50	40	3.55923
15	20	20	20	15	1.40007
15	0	25	5	0	0.965825
25	25	25	25	25	0.965825
5	10	10	10	0	1.30275
60	85	75	80	80	0.965825
10	5	10	7	5	1.35419
60	60	60	60	60	1.26185
50	40	60	50	50	0.965825
43	1	50	5	1	1.35419
20	30	30	20	10	1.11914
70	50	90	70	80	2.90575
15	60	5	10	0	1.40007
10	20	20	20	30	1.11914
50	50	0	0	0	2.25804
50	0	0	50	0	0.998545
50	10	10	10	20	2.61246
80	50	100	50	50	0.998545
25	25	15	25	10	2.60476
60	55	55	70	75	0.991042
100	60	100	80	70	1.11914
60	10	20	35	60	0.819021
10	10	10	30	40	0.430369
52	70	65	65	50	2.73231
10	10	50	20	2	1.35419
60	45	70	60	50	2.90575
50	60	75	55	65	0.998545
20	18	50	30	30	0.381695
40	10	20	20	10	2.73231
25	15	15	15	15	1.11914
60	40	30	30	30	0.441606
100	75	75	75	75	2.90575
45	50	80	45	45	1.11914
40	25	20	25	30	1.40007
25	25	25	25	0	0.998545
40	1	10	20	25	1.26185
50	60	60	60	50	0.923462
40	40	40	40	40	0.899964
30	10	20	30	10	1.40007
66	44	44	33	55	0.461864
50	30	25	40	30	0.965825
60	10	40	30	45	0.477511
80	20	15	70	45	0.899964
20	20	10	20	30	3.23911
30	20	20	20	20	1.40007
10	15	10	10	15	0.477511
10	20	50	25	10	0.461864
40	5	40	10	5	0.477511
65	50	40	5	10	1.40007
35	35	45	55	55	0.798181
45	55	65	45	40	7.65978
15	25	25	10	60	0.461864
20	20	20	20	18	1.11914
50	20	35	25	30	1.35419
40	20	40	30	30	0.477511
35	25	10	5	25	1.43663
50	28	47	47	28	0.461864
66	33	75	50	50	1.40007
25	25	15	20	30	1.35419
50	45	45	45	45	0.477511
50	50	80	75	5	0.461864
0	30	20	20	30	1.11914
20	10	10	40	20	2.92775
80	65	85	50	70	0.965825
60	15	10	10	5	0.965825
30	15	30	10	15	3.15669
15	50	10	15	10	2.72425
15	15	50	10	10	2.82487
79	58	54	62	38	1.35419
30	20	20	20	50	0.998545
25	25	80	75	80	0.965825
90	5	70	5	20	7.36882
10	30	40	40	30	2.82487
40	40	60	30	40	0.998545
25	45	15	15	15	0.441606
60	45	65	50	55	2.83182
30	20	15	15	20	2.82487
15	15	40	15	15	0.381695
90	75	85	85	80	0.489979
50	54	84	100	50	0.965825
20	40	20	10	10	7.96795
80	75	65	40	60	0.923462
85	65	75	75	65	1.35419
20	30	35	50	60	0.899964
12	5	9	4	3	0.461864
20	20	20	20	20	0.381695
0	50	100	50	50	0.965825
40	15	35	15	30	0.998545
50	0	50	0	0	1.21392
0	20	0	0	80	0.381695
87	80	85	80	75	0.965825
45	70	60	75	70	0.489979
65	15	50	5	15	2.317
30	15	20	15	20	0.998545
15	10	25	25	25	6.36913
30	30	30	30	30	0.381695
85	98	85	90	90	1.21392
75	5	75	72	50	1.40007
30	15	20	25	10	0.461864
0	20	20	30	30	0.899964
8	5	10	5	5	1.35419
60	50	80	75	50	0.998545
10	25	20	25	20	0.461864
25	15	25	10	25	0.819021
34	20	50	30	10	2.34028
85	75	100	25	100	0.798181
55	45	25	65	15	3.9491
50	50	70	60	60	1.26185
20	20	20	20	20	6.36913
40	20	30	30	10	7.63719
45	40	30	20	25	0.965825
55	25	1	1	0	2.25138
30	50	30	45	25	0.998545
80	65	80	70	65	1.40007
25	10	15	30	25	2.73231
10	0	5	0	10	0.477511
25	0	25	25	25	0.899964
85	60	85	80	90	0.998545
35	10	20	10	10	1.40007
10	15	30	5	40	1.02462
30	30	30	30	30	0.461864
20	25	20	20	25	0.461864
10	25	25	25	10	0.477511
90	10	90	90	90	0.381695
40	10	30	10	10	1.11914
10	45	20	15	10	1.35419
28	18	37	40	23	0.477511
12	93	33	50	25	2.54599
80	50	60	70	10	1.07663
10	10	25	10	10	2.82487
80	100	100	100	100	0.991042
80	60	69	70	65	3.23911
80	90	95	90	85	7.18132
30	20	15	12	13	1.40007
30	40	20	20	30	0.461864
20	10	15	10	10	2.82487
40	50	40	40	40	0.965825
80	60	95	80	50	0.473923
55	55	65	45	45	3.9491
20	15	10	25	20	0.391661
50	40	60	40	50	2.92775
50	35	35	35	35	6.62062
25	10	25	30	10	6.36913
50	50	50	40	40	0.965825
40	10	30	30	15	2.92775
55	50	60	40	40	1.35419
65	60	50	60	15	3.81969
20	20	20	10	30	3.15669
40	30	10	10	50	1.26185
50	50	50	50	50	2.73231
20	25	20	25	10	1.40007
95	75	80	90	65	1.40007
20	20	20	20	20	2.54599
20	20	20	20	20	1.21392
90	70	80	80	60	0.430369
70	30	30	50	40	1.29479
20	20	20	25	10	1.35419
25	0	25	25	25	0.477511
30	20	30	50	20	0.430369
50	65	50	65	10	3.9491
30	10	40	10	10	8.01117
30	40	60	50	40	3.00419
30	12	20	15	2	1.24561
25	25	25	25	0	0.798181
50	50	50	50	50	2.54599
25	20	10	20	20	0.461864
15	25	20	15	25	0.798181
40	20	10	20	10	2.70761
95	70	85	65	90	1.24561
50	20	50	75	75	1.02462
100	75	75	75	75	0.473923
20	20	10	25	25	1.11914
80	75	80	75	75	1.30275
10	20	20	20	30	2.40138
20	10	15	30	25	0.923462
50	0	0	0	50	2.72425
25	10	70	10	10	2.92775
50	50	50	50	50	0.430369
20	40	10	0	20	7.36882
5	5	5	5	10	2.73231
30	30	30	45	40	0.998545
100	85	95	100	90	1.40007
30	44	40	49	50	2.73231
25	20	30	20	35	2.53848
10	10	20	20	40	2.82487
25	30	30	30	35	1.35419
85	80	90	90	80	2.82487
50	10	30	20	60	1.10474
40	60	65	50	20	0.477511
50	55	50	40	35	0.477511
10	5	50	5	5	3.81969
55	50	50	50	50	2.25804
49	56	69	92	25	2.82487
20	20	30	30	10	0.965825
75	40	60	50	25	0.998545
30	10	20	20	20	0.477511
30	29	29	29	29	0.923462
10	25	25	25	15	2.82487
75	50	75	50	50	0.923462
38	40	40	40	20	0.998545
65	50	65	65	15	1.40007
35	20	15	15	26	0.477511
50	50	90	20	60	2.61246
0	25	25	25	25	0.798181
50	25	25	25	25	2.92775
50	40	50	50	50	7.96795
0	35	15	8	42	0.602006
45	78	20	15	20	1.29645
0	50	0	0	55	3.65435
100	50	80	60	100	1.72828
30	10	30	10	20	0.440568
20	20	20	20	20	1.24636
90	75	85	90	80	1.67933
59	100	76	100	89	3.80122
50	50	50	80	50	0.834777
20	20	20	20	20	1.24268
60	15	60	5	20	0.834777
5	5	30	5	5	1.25888
30	25	10	15	20	0.429357
10	20	20	30	10	0.205321
2	8	80	20	40	1.72828
15	20	15	25	20	1.34367
20	30	40	25	20	2.55933
65	90	50	65	80	0.595372
10	10	10	10	60	0.617724
60	50	40	50	50	1.34367
20	20	20	20	20	2.35461
35	35	15	35	35	0.602006
20	10	30	20	5	0.21915
40	0	60	0	0	0.602006
20	10	20	20	10	0.432625
45	60	80	50	80	0.610917
20	20	20	20	20	0.292144
40	40	60	15	15	0.205321
40	75	70	70	70	0.47024
60	30	20	50	30	1.29645
20	20	20	20	20	0.432625
75	60	55	56	60	0.432625
45	52	45	55	48	0.642551
45	40	40	30	33	0.595372
10	25	10	15	10	0.284711
10	10	10	10	10	0.205321
45	30	40	25	35	1.26846
15	40	10	30	5	1.79122
90	80	90	90	90	1.29645
15	25	5	5	15	0.458274
80	85	60	40	60	0.21915
20	10	10	50	10	0.595372
55	20	15	10	10	0.904682
10	60	10	10	10	1.24636
30	20	80	20	25	1.26846
10	10	10	20	50	0.292144
5	20	50	5	25	0.440568
20	30	50	30	25	0.432625
10	5	25	5	0	1.25888
20	20	20	20	20	1.24636
45	45	35	45	30	1.26846
72	60	69	65	70	0.595372
50	50	40	59	50	1.26846
20	40	20	50	5	0.642551
50	50	50	40	35	1.26846
60	70	30	40	25	0.659328
55	100	100	100	100	1.24636
3	48	22	7	20	1.26846
50	50	50	50	50	1.67933
75	50	65	55	55	0.834777
20	20	20	20	20	0.659328
60	50	70	30	30	0.642551
15	10	15	15	15	0.458274
50	5	25	20	0	0.458274
10	10	60	10	10	0.210682
30	50	25	20	25	1.29645
13	15	20	10	15	3.55086
25	10	20	36	40	0.21915
0	50	0	50	0	1.29645
1	10	19	10	60	0.47024
60	30	30	90	80	0.205321
75	40	50	15	5	1.29645
35	20	45	20	20	1.26846
45	46	38	38	30	4.93839
25	10	30	10	25	0.440568
30	30	15	25	30	1.29645
92	95	90	90	99	0.292144
20	10	20	40	10	0.610917
40	25	38	60	25	0.440568
23	12	4	6	65	1.6843
40	10	18	15	13	0.659328
55	31	40	19	15	0.856572
20	20	20	20	20	0.292144
77	50	70	50	77	0.642551
38	35	60	30	33	0.458274
60	40	20	25	30	0.458274
100	90	90	100	90	2.62616
10	30	10	40	10	0.443921
20	10	20	30	20	1.25888
35	35	40	35	35	1.26846
25	25	25	25	25	0.205321
25	25	25	25	25	0.610917
75	50	65	75	50	2.55933
40	75	45	60	50	1.21465
5	1	20	2	1	1.26846
65	40	60	70	45	1.30158
30	10	20	20	20	0.47024
5	10	90	95	95	0.602006
20	20	20	20	20	0.429357
20	50	50	10	20	0.617724
65	95	100	98	100	0.440568
37	17	28	12	14	0.659328
50	50	40	50	50	1.6843
65	42	40	35	45	0.224872
20	20	40	35	35	0.602006
30	10	40	10	10	1.34367
50	80	50	60	30	0.659328
10	5	25	15	45	3.64357
20	20	30	20	10	0.642551
20	15	10	10	20	0.904682
80	75	75	75	75	0.284711
20	10	30	20	10	0.458274
30	20	10	20	20	1.29645
25	25	25	25	0	1.72828
20	20	20	20	20	0.210682
30	43	22	25	36	1.79122
15	15	15	15	15	0.432625
10	50	75	50	50	1.21465
65	45	50	50	48	1.81241
70	55	60	65	50	0.443921
10	15	30	40	40	0.642551
20	30	20	20	10	0.602006
60	25	30	15	15	0.834777
10	10	20	5	5	0.432625
10	10	10	10	10	0.642551
50	75	50	75	30	0.904682
70	70	60	65	50	0.458274
60	40	45	50	35	0.928303
10	10	10	35	35	1.22028
10	20	20	20	30	0.21915
80	90	90	90	90	3.80122
80	50	60	40	70	0.458274
20	20	20	20	20	0.224872
25	20	25	10	10	2.65254
80	50	70	80	90	0.856572
10	10	10	30	30	1.6843
45	30	35	30	30	0.659328
55	15	25	65	45	0.443921
30	20	10	20	20	0.205321
40	30	30	30	40	0.642551
50	40	45	40	40	0.602006
50	90	80	25	10	2.65254
60	80	80	80	80	0.642551
20	20	10	25	25	0.659328
30	10	10	30	20	1.24636
0	25	25	25	25	0.210682
20	20	20	20	0	0.642551
70	80	60	50	60	0.429357
50	10	25	5	20	1.6843
55	45	45	50	60	1.67933
50	50	70	70	50	0.659328
10	50	10	10	20	0.617724
65	50	50	50	50	0.602006
18	45	50	12	10	0.210682
10	10	60	10	10	0.928303
65	55	70	65	55	0.659328
30	30	20	10	10	0.432625
50	20	20	20	25	2.65254
25	20	25	30	10	5.06733
40	20	20	25	20	0.21915
60	50	60	60	60	0.904682
5	10	5	15	5	0.595372
40	60	30	15	55	1.26846
25	75	35	35	55	0.21915
36	85	15	5	10	1.21106
15	10	20	15	20	1.3303
50	50	50	50	75	0.210682
15	10	25	25	10	0.458274
25	15	15	25	20	0.602006
30	30	20	10	25	0.284711
12	30	70	63	22	3.80122
5	75	40	30	10	1.34367
15	25	25	25	10	0.834777
20	10	30	20	20	0.602006
20	50	60	80	40	2.55933
50	35	50	70	60	0.610917
15	1	56	5	30	0.440568
15	0	0	70	15	0.595372
90	60	70	60	60	1.3303
15	20	25	30	15	3.79001
60	25	20	35	20	0.205321
20	20	20	20	20	3.42608
15	10	10	15	20	1.26846
20	50	10	10	10	1.26846
25	35	25	45	35	0.292144
60	35	65	45	35	1.21465
15	15	25	15	15	1.26846
73	76	69	75	78	0.345618
15	0	80	25	75	1.30571
40	75	60	80	75	2.01179
55	45	55	40	50	0.481817
80	75	90	90	90	0.326949
55	10	5	20	10	1.40475
10	10	10	10	60	1.70168
50	75	75	100	75	0.486198
15	15	20	15	35	0.654001
80	80	80	80	80	0.392575
5	70	5	5	15	1.70168
75	66	50	75	75	0.953229
70	25	50	25	58	0.766219
90	85	80	90	90	1.18056
70	70	70	70	70	0.345618
40	50	50	60	60	0.953229
80	60	80	60	75	0.438084
50	40	50	30	30	0.542918
0	50	50	0	0	1.11448
70	80	80	75	85	0.3414
50	60	40	50	30	0.599414
5	5	55	7	1	0.486198
80	50	50	50	50	1.6244
80	80	80	80	80	0.766219
50	48	50	55	55	0.521276
10	5	75	5	5	0.3414
80	80	75	100	100	0.392575
50	35	45	50	50	0.284329
20	0	10	10	15	0.920015
20	10	10	20	30	0.925186
15	25	10	25	25	0.224317
50	50	50	50	75	0.3414
40	30	50	30	80	0.654001
60	40	50	3	20	0.855152
30	10	20	20	10	0.501821
20	20	20	20	20	0.6243
50	60	100	50	100	0.967491
10	10	10	10	10	0.501821
15	25	35	20	40	0.224317
20	40	30	60	60	0.995361
25	25	25	25	25	0.186216
25	25	75	50	25	0.392575
10	2	12	8	2	0.6243
5	5	50	35	5	0.3414
75	40	50	90	20	0.742365
20	20	30	20	20	0.186216
50	50	50	50	50	0.3414
60	50	30	40	20	0.920015
70	80	70	80	70	0.967491
50	20	50	20	25	0.186216
5	5	10	10	10	0.925186
10	35	65	7	7	2.6974
50	30	30	30	30	0.501821
25	25	80	50	25	0.542918
45	80	65	75	70	1.36546
60	80	80	70	25	0.482668
50	50	25	40	25	0.78891
20	20	20	20	20	1.36546
80	90	80	50	90	1.41519
30	10	15	5	40	0.230815
15	50	25	40	75	1.06454
60	30	30	30	30	2.25395
20	5	35	20	20	3.23324
70	60	70	70	70	0.78891
25	25	25	0	25	0.269067
75	80	80	80	75	1.36546
70	50	60	80	80	0.817537
40	20	40	30	30	0.390951
60	60	60	60	50	1.06454
52	48	50	45	46	0.758943
60	50	40	60	45	0.676753
45	40	60	60	60	1.45214
70	50	70	80	88	1.03745
60	48	55	45	45	0.269067
58	38	77	55	29	0.78891
50	20	40	40	50	1.64973
10	10	10	20	50	0.269067
0	10	70	10	10	0.390951
0	50	20	30	0	0.78891
50	75	50	100	100	0.482668
25	5	15	5	25	4.65329
60	10	20	0	20	0.230815
75	58	48	68	70	1.36546
70	60	70	70	60	0.269067
5	5	30	50	10	0.676753
43	30	47	50	20	0.817537
10	15	15	15	15	0.676753
15	50	75	15	25	0.381004
35	75	30	30	25	0.482668
10	30	20	30	3	0.482668
80	80	80	80	80	0.562659
10	25	5	50	10	1.63332
0	0	0	50	50	1.11711
30	40	40	50	50	1.14628
95	70	90	85	60	0.381004
70	70	30	50	50	0.676753
20	20	20	20	20	0.78891
5	18	0	10	20	4.66705
20	20	15	30	15	1.11711
70	50	60	50	60	6.35759
60	20	50	25	40	0.390951
95	85	95	95	85	0.49527
60	50	60	70	50	4.00355
25	12	13	25	25	1.6928
100	75	50	100	100	0.482668
75	30	35	30	35	1.36546
75	45	45	25	50	0.482668
50	25	60	80	50	0.269067
35	40	40	35	30	0.381004
10	10	10	10	10	0.78891
50	10	10	10	20	0.381004
75	75	75	70	50	0.562659
30	2	10	2	15	0.796734
40	40	40	40	40	0.496117
40	20	30	25	20	0.381004
65	75	50	25	65	4.00355
0	0	50	50	0	1.36546
75	70	30	65	65	0.230815
45	40	40	30	50	0.482668
65	2	3	5	25	1.39698
10	2	5	1	3	1.4926
10	10	3	15	10	1.59176
10	10	10	10	10	1.64973
20	15	30	15	20	1.64973
96	90	96	97	96	0.276093
75	60	60	65	65	1.41519
0	25	25	50	0	2.39703
52	40	55	55	40	1.07468
25	25	25	25	0	1.36546
40	50	80	80	60	0.482668
25	20	25	15	20	0.562659
55	55	64	60	60	0.78891
89	20	50	50	60	0.269067
70	70	70	70	60	1.45462
90	90	90	90	50	3.04183
10	10	30	20	30	0.809508
75	60	65	55	60	0.676753
50	75	75	75	75	1.36546
80	65	60	75	75	0.676753
60	50	60	10	60	0.230815
60	42	48	45	35	0.78891
80	70	75	65	50	0.482668
0	0	0	60	40	0.381004
70	75	50	75	60	0.482668
60	40	70	70	50	2.33604
60	99	99	70	70	0.496117
15	25	30	35	25	0.78891
70	75	85	85	85	0.562659
40	25	20	57	60	0.49527
60	60	65	60	65	0.676753
10	10	10	50	20	0.676753
60	45	45	40	40	0.230815
35	90	0	80	10	0.381004
20	20	20	10	25	0.482668
10	10	4	15	5	0.676753
65	50	70	55	40	0.78891
70	60	60	60	90	1.11711
75	80	80	60	60	0.796734
60	50	60	60	60	0.78891
50	40	40	40	40	0.562659
25	10	20	20	20	1.36546
80	75	80	70	80	0.381004
25	15	25	15	25	3.04183
5	10	10	10	65	0.276093
30	60	60	30	65	8.49456
75	30	60	10	10	0.694423
39	20	70	75	60	0.269067
50	0	50	0	0	0.496117
40	30	40	30	30	0.230815
85	60	60	35	40	0.230815
45	20	35	35	35	0.651046
40	60	30	25	50	1.11711
10	10	10	60	10	1.36546
20	25	20	25	30	0.230815
10	25	25	25	10	0.78891
40	40	75	45	75	0.78891
30	60	50	60	70	2.93494
70	40	40	50	60	1.41519
70	40	60	40	40	0.78891
75	65	55	76	65	1.36546
30	30	30	30	30	0.78891
80	60	55	70	70	0.562659
25	0	50	50	50	0.676753
0	0	50	0	50	2.93494
40	45	45	35	35	0.78891
65	30	45	40	55	0.496117
70	35	40	60	30	0.57735
65	45	65	45	40	0.496117
15	10	35	20	25	2.93494
50	50	40	70	40	1.36546
10	10	50	10	20	1.41519
85	51	75	95	60	0.676753
95	80	80	80	80	2.93494
20	20	20	20	20	0.817537
75	12	65	10	60	1.03745
10	5	5	10	5	0.230815
10	40	25	10	10	0.496117
45	45	55	55	55	0.482668
25	15	15	15	15	0.269067
50	65	40	40	65	3.15097
50	10	20	15	5	0.78891
41	75	46	45	39	1.63332
40	40	35	40	40	0.78891
50	10	10	10	10	1.11711
30	20	25	20	25	0.562659
40	50	30	45	25	0.269067
65	40	50	50	50	0.562659
30	5	10	2	10	1.36546
70	40	50	50	50	1.03745
75	50	25	40	40	1.36546
0	0	0	50	50	1.4926
80	60	70	65	70	1.41519
70	60	60	60	50	1.11711
85	70	80	87	80	0.78891
90	30	40	40	40	0.236841
55	33	88	88	33	0.562659
60	60	50	60	40	0.78891
75	25	50	10	15	0.78891
25	25	25	25	0	1.45462
5	20	75	75	30	2.25395
80	10	20	25	20	0.269067
85	60	60	50	40	0.381004
40	100	40	60	30	1.36546
10	40	20	20	10	1.39698
75	60	80	70	50	1.64973
30	60	8	10	25	0.276093
75	70	75	70	65	0.562659
50	75	50	75	50	1.36546
20	35	20	15	10	0.269067
10	20	10	35	25	0.694423
80	50	60	50	60	0.676753
60	45	60	40	44	0.269067
70	30	50	50	60	0.694423
60	45	40	50	80	1.59176
80	80	80	80	80	3.23324
30	15	15	15	15	0.78891
75	75	75	50	50	0.230815
85	75	85	45	50	0.269067
70	85	80	80	70	1.03745
65	5	45	5	25	1.36546
20	20	20	20	20	1.11711
30	20	30	40	30	0.50907
20	20	20	20	20	0.694423
70	25	25	25	50	0.562659
20	10	10	20	10	0.230815
80	40	80	50	60	0.78891
20	20	20	25	10	0.676753
75	55	65	65	60	0.482668
10	10	5	15	7	0.390951
60	40	30	50	60	1.45462
50	50	50	80	50	0.482668
65	50	45	35	40	0.269067
22	19	33	13	25	0.381004
50	20	30	25	25	3.15097
40	40	50	75	20	1.45462
65	65	70	55	65	1.64973
20	5	5	20	6	0.482668
33	23	17	37	27	0.78891
20	30	20	20	30	1.14628
25	40	25	33	33	1.41519
80	50	5	50	60	3.01157
10	20	70	80	30	2.93494
30	20	30	20	20	3.01157
10	30	20	15	15	2.33604
75	45	78	50	80	0.817537
30	30	10	10	20	0.809508
70	50	80	70	50	0.78891
30	20	10	20	20	0.482668
5	5	5	10	5	0.236841
35	20	25	30	30	0.78891
25	25	50	25	50	2.33604
30	10	30	20	20	1.23641
2	20	8	35	35	0.895604
20	10	10	10	10	0.45361
25	10	25	20	5	0.472443
40	40	40	40	40	0.297084
60	65	50	55	45	0.363644
35	30	30	27	22	0.330484
15	25	10	25	25	0.238162
30	25	25	25	30	0.963536
45	40	50	35	60	0.297084
65	65	65	65	65	0.247421
25	0	0	25	50	0.180262
50	40	50	30	20	0.895604
50	60	60	50	50	0.866155
10	0	0	0	0	0.297084
45	45	55	65	40	0.558167
40	10	40	30	10	0.525559
50	70	90	60	100	0.694366
25	10	45	20	0	0.805089
40	40	35	30	38	0.180262
15	13	30	25	35	0.162044
5	10	60	5	20	0.297084
30	25	30	80	45	0.963536
25	75	50	50	50	0.805089
30	40	60	40	20	0.525559
5	5	10	30	20	0.472443
20	10	20	20	30	2.99485
80	90	80	90	90	1.18327
2	70	10	10	8	0.330484
0	0	20	0	0	1.94374
20	20	25	10	25	0.805089
10	20	25	35	30	1.63353
40	15	15	15	15	0.805089
60	50	30	45	30	0.694366
20	10	50	5	10	0.558167
20	30	20	30	0	0.805089
30	10	20	30	10	0.805089
15	25	10	25	25	0.297084
40	45	50	20	20	0.238162
25	25	20	25	25	0.963536
60	10	30	30	30	0.805089
36	50	48	72	79	0.275238
36	12	40	12	21	0.350989
20	10	10	10	10	0.297084
35	35	48	50	25	0.350989
58	30	30	30	10	0.191447
20	30	35	35	30	0.330484
30	60	30	50	40	0.350989
15	5	10	10	10	0.525559
50	5	10	25	10	0.180262
80	100	40	90	90	0.951172
20	10	15	30	25	0.350989
15	5	20	0	5	0.191447
5	5	5	25	25	0.694366
20	50	80	60	80	2.34726
15	15	50	15	15	1.27302
60	60	50	30	20	0.350989
20	20	20	20	20	1.02332
5	10	10	10	5	0.805089
85	40	65	65	50	0.162044
50	10	25	25	25	0.472443
35	30	25	35	30	0.472443
88	0	50	88	75	0.297084
30	10	20	20	20	0.330484
50	10	10	10	10	0.350989
55	50	25	40	60	0.297084
10	1	10	10	1	0.558167
20	5	5	10	5	0.162044
30	20	15	25	20	0.180262
60	20	10	30	20	0.525559
40	1	20	10	5	0.802464
20	20	20	20	20	0.805089
10	8	19	10	7	1.02332
10	20	10	20	40	0.558167
65	86	50	70	60	0.694366
65	10	30	25	10	0.191447
15	15	10	10	15	0.191447
25	25	25	20	5	0.558167
60	50	50	25	25	0.350989
35	25	25	40	25	2.61116
45	15	25	35	20	0.558167
10	60	10	40	25	0.558167
10	10	10	10	10	0.472443
45	20	70	60	65	0.191447
25	47	45	2	2	0.694366
25	25	50	50	25	1.02332
10	40	10	10	10	2.34726
45	15	25	10	10	0.694366
50	30	50	50	40	0.297084
25	25	0	25	25	0.350989
25	25	50	25	25	0.558167
45	60	65	60	65	0.162044
75	25	75	74	22	0.36695
30	15	45	25	18	0.330484
30	60	90	80	60	0.363644
50	60	75	100	80	0.805089
50	50	50	50	50	0.297084
28	29	39	29	29	0.866155
25	10	40	25	25	0.191447
50	50	25	50	25	2.7837
10	20	30	20	20	0.472443
15	5	45	10	10	0.852253
30	70	65	45	40	1.37991
20	50	60	20	30	0.330484
80	90	75	45	65	0.805089
10	15	15	10	10	0.436635
20	20	20	20	10	0.297084
25	50	25	40	20	0.162044
84	32	65	45	45	0.330484
45	45	75	60	60	0.525559
65	10	10	10	5	0.162044
75	70	50	50	60	0.297084
25	0	20	50	5	1.02332
10	15	20	15	20	0.350989
50	40	60	75	85	0.805089
2	2	14	1	2	0.558167
45	15	55	35	25	0.525559
40	5	20	0	0	0.436635
10	20	10	30	30	0.297084
80	85	80	100	65	0.436635
35	25	35	30	35	0.694366
5	20	30	20	35	0.472443
25	15	75	25	25	0.350989
10	0	10	10	0	0.472443
40	5	5	20	20	0.866155
0	0	25	0	75	1.23641
50	75	20	40	60	0.162044
20	10	10	10	30	0.436635
15	20	25	20	15	0.951172
25	10	10	20	10	1.02332
20	10	10	10	5	0.895604
40	50	30	50	50	0.162044
20	20	30	15	15	0.191447
10	30	25	5	35	0.297084
30	30	30	5	50	0.895604
50	50	50	50	50	0.297084
25	25	25	25	25	0.297084
55	40	45	30	30	0.558167
10	1	25	10	5	0.350989
50	60	30	25	45	1.18327
60	50	60	20	5	0.694366
80	80	60	60	20	1.18327
20	10	20	10	30	1.18327
55	25	30	50	25	0.297084
70	60	90	80	70	0.694366
20	20	20	20	20	0.805089
25	25	25	28	25	0.162044
60	60	50	50	90	0.805089
80	70	85	70	85	0.472443
20	10	10	40	20	0.162044
15	10	25	45	20	0.472443
23	69	75	73	64	0.805089
10	15	30	15	30	0.162044
30	50	45	40	30	1.18327
15	10	10	10	10	0.805089
90	76	80	90	70	0.191447
38	35	70	38	30	0.180262
40	30	25	25	25	0.238162
40	50	80	90	90	0.694366
60	70	80	75	80	0.297084
66	45	56	45	45	0.162044
21	20	22	30	31	0.472443
45	1	10	1	10	0.350989
40	50	40	60	60	0.45361
89	42	62	36	45	1.36748
25	10	15	20	5	0.895604
25	20	15	20	20	0.694366
40	40	70	70	60	2.34726
20	70	60	65	60	0.535918
60	60	80	60	20	0.191447
30	5	40	25	5	0.558167
0	40	20	40	0	2.34726
14	36	58	25	25	0.963536
5	2	10	5	2	0.472443
15	10	20	25	30	1.18327
20	20	30	20	10	0.457735
6	10	18	25	1	0.350989
45	25	20	30	5	0.951172
45	20	40	10	20	0.297084
50	5	25	40	5	0.350989
25	5	30	5	35	0.809761
58	61	91	94	42	0.558167
45	45	45	45	65	1.27302
20	10	50	15	15	0.866155
10	20	20	10	40	0.350989
90	40	80	65	40	0.162044
50	40	30	40	40	0.472443
40	20	43	40	35	1.18327
80	10	15	10	5	0.162044
90	60	85	80	55	0.330484
70	20	40	40	30	0.180262
75	40	50	50	60	0.297084
35	20	50	25	20	0.951172
40	30	25	25	35	0.472443
40	25	25	25	5	1.18327
40	10	10	20	20	0.297084
15	15	25	25	10	0.560288
10	20	30	20	20	0.162044
30	30	75	20	50	0.472443
40	40	55	50	45	0.162044
20	20	50	25	10	1.02332
70	55	75	55	45	1.18327
50	30	40	60	30	1.94374
55	40	48	40	45	1.27302
25	30	40	30	15	0.297084
25	15	20	25	15	0.805089
40	15	65	40	55	0.162044
1	1	96	1	1	0.436635
0	50	0	50	0	0.951172
50	60	70	50	40	0.472443
2	90	5	1	2	0.436635
90	75	75	50	50	0.297084
85	80	60	60	65	0.191447
35	35	35	30	35	0.694366
10	15	5	15	40	0.297084
60	60	60	15	60	0.805089
10	25	50	50	60	0.297084
60	45	65	65	50	0.191447
27	2	3	8	22	0.180262
10	20	20	25	25	1.45232
10	25	25	5	2	0.694366
30	30	40	25	25	0.297084
50	15	15	10	10	1.02332
5	40	25	25	5	0.162044
20	65	70	30	30	0.297084
15	10	50	15	10	0.666687
90	70	90	49	80	0.238162
50	45	40	10	20	0.330484
50	40	50	30	40	0.191447
55	30	40	40	35	1.02332
15	15	40	25	5	0.350989
40	20	40	55	20	0.472443
15	30	20	20	35	0.350989
12	50	43	100	80	1.37991
50	50	40	40	30	0.472443
78	43	81	92	34	0.558167
25	10	25	10	25	0.866155
25	10	25	15	25	0.436635
15	35	20	20	10	0.457735
20	10	25	20	25	0.277741
30	5	30	20	15	0.297084
55	80	70	65	60	0.191447
55	65	65	85	85	0.895604
98	95	90	95	90	0.951172
50	50	50	50	40	0.238162
45	10	30	25	25	0.297084
50	20	10	20	30	0.350989
35	25	25	25	25	0.180262
20	20	10	20	30	0.247421
50	50	50	50	80	0.951172
5	25	5	25	50	1.18327
50	60	50	50	50	0.238162
55	40	70	40	50	0.436635
30	45	30	40	60	0.895604
10	30	15	45	40	0.666687
40	5	15	20	20	0.805089
50	10	75	50	80	1.18327
96	1	1	1	1	0.525559
80	50	50	30	60	0.852253
20	20	20	20	20	0.951172
25	25	30	40	25	0.191447
59	27	56	34	2	1.18327
65	60	65	50	60	0.525559
50	50	100	50	50	1.80671
60	5	45	25	10	0.472443
10	10	20	30	30	0.525559
5	5	10	5	5	0.350989
60	50	10	10	60	0.866155
25	15	50	15	15	0.558167
50	35	25	30	35	0.297084
25	20	20	30	15	0.297084
50	20	85	50	10	0.297084
10	20	20	20	5	0.558167
0	25	25	25	25	0.866155
20	80	50	40	50	0.951172
2	3	10	1	1	0.297084
60	70	70	60	60	0.805089
75	50	60	50	70	0.330484
80	90	90	90	90	0.436635
10	50	10	10	20	0.694366
44	35	87	43	58	0.180262
40	70	80	40	55	0.558167
50	10	20	10	10	0.805089
15	20	25	50	50	0.472443
30	45	50	45	30	0.180262
50	40	45	30	20	0.180262
68	38	95	50	40	0.350989
60	50	80	50	50	0.895604
25	30	40	40	30	0.963536
40	10	20	20	10	0.297084
20	10	20	5	10	0.297084
44	18	58	36	11	0.472443
25	30	25	35	32	0.472443
25	0	25	25	25	0.951172
38	53	40	42	32	0.963536
80	20	80	10	70	0.180262
45	26	35	30	35	0.852253
80	80	80	80	80	0.436635
60	40	40	40	40	0.472443
1	5	20	10	10	0.191447
50	35	40	40	35	1.02332
5	10	20	55	10	0.963536
80	75	80	90	70	0.162044
30	50	40	30	30	0.350989
75	97	90	90	85	1.02332
0	10	10	10	0	0.162044
50	50	65	50	30	0.297084
47	40	35	40	52	0.525559
50	50	50	50	50	0.666687
25	15	20	20	10	0.330484
0	0	10	10	0	0.535918
15	25	50	25	20	0.180262
5	23	35	40	40	0.436635
25	50	45	35	35	0.162044
70	50	60	60	30	0.247421
12	16	12	10	30	0.297084
25	25	25	25	15	0.525559
20	10	20	20	30	0.866155
25	20	40	30	25	2.61116
5	90	5	5	5	0.297084
20	70	50	50	40	0.180262
52	63	69	76	67	0.866155
30	30	30	30	30	1.27302
9	13	15	13	8	0.297084
10	5	10	5	5	0.558167
30	30	30	30	50	0.895604
20	20	25	25	35	0.238162
47	63	56	62	44	0.866155
50	50	75	50	50	0.805089
35	35	50	10	5	0.191447
0	20	20	20	40	0.238162
50	75	20	30	10	0.805089
59	10	10	11	10	0.191447
50	35	35	25	25	1.02332
50	40	40	40	40	1.02332
40	20	30	20	20	0.191447
10	20	10	50	10	0.180262
50	5	10	10	5	0.330484
10	15	15	10	10	0.866155
20	15	25	15	25	0.350989
10	0	60	10	20	0.297084
30	30	30	0	0	0.191447
30	30	30	50	50	0.866155
3	5	5	10	5	0.162044
95	80	90	75	80	0.330484
1	100	100	100	100	1.18327
5	5	35	20	5	2.34726
3	5	15	20	3	0.802464
20	20	30	20	20	0.297084
75	80	15	10	50	0.180262
33	45	24	32	34	0.180262
80	50	70	20	50	0.330484
2	2	20	50	0	0.297084
30	15	25	20	15	0.330484
75	0	0	25	0	1.27302
50	0	20	10	20	0.330484
30	20	30	15	15	0.472443
90	75	80	90	75	1.02721
5	10	30	50	5	0.297084
0	40	20	40	20	0.297084
50	70	60	40	50	0.180262
20	20	25	30	10	0.297084
45	50	70	65	60	2.61116
10	5	5	10	70	1.45232
50	10	40	40	20	0.350989
50	25	50	50	50	0.525559
0	10	30	30	30	0.951172
50	40	70	35	35	1.18327
20	10	10	20	20	0.162044
40	40	50	40	40	0.191447
30	30	45	35	40	0.805089
10	35	5	40	10	0.350989
35	35	35	40	35	0.350989
50	50	50	50	40	0.525559
60	30	30	30	20	0.180262
34	40	45	56	35	0.297084
50	18	65	30	45	0.180262
60	60	40	55	35	0.277741
50	50	50	50	35	1.27302
40	54	61	84	83	0.560288
40	50	20	20	40	3.44985
50	45	45	25	75	0.472443
65	35	35	50	40	0.330484
75	80	85	80	70	0.350989
15	5	10	10	5	0.191447
15	25	25	25	10	0.297084
20	10	30	5	20	0.535918
75	60	80	75	50	1.37991
25	25	0	25	25	1.93081
10	30	20	10	30	0.379728
10	20	15	5	10	0.742065
20	20	20	20	20	1.57124
50	30	20	25	10	0.466629
50	0	0	50	0	1.27158
50	50	50	50	50	0.379728
50	85	75	65	65	0.420704
[truncated: 4,121 more rows]

## Sheet: Supplemental Figure 2
Supplemental Figure 2
Panel A				Panel B
Estimate	State	Margin of Error		Estimate	State	Margin of Error
34.0707	Alabama	4.69738		39.0606	Alabama	4.87162
39.8571	Alaska	17.6654		27.4286	Alaska	18.3207
30.9535	Arizona	3.56377		36.8314	Arizona	3.69596
34.6034	Arkansas	6.13705		38.4138	Arkansas	6.36469
30.1857	California	3.03598		37.1055	California	3.1486
29.0347	Colorado	3.55345		34.1272	Colorado	3.68526
28.4322	Connecticut	4.30261		37.4153	Connecticut	4.46221
34.5946	Delaware	7.68374		38.2432	Delaware	7.96875
27.2222	District of Columbia	11.0163		38.6111	District of Columbia	11.425
32.08	Florida	3.11589		37.2844	Florida	3.23147
29.7861	Georgia	3.41785		36.3316	Georgia	3.54463
21.72	Hawaii	9.34767		30.72	Hawaii	9.6944
31.5862	Idaho	8.67909		32.6897	Idaho	9.00103
29.9171	Illinois	3.17281		34.6452	Illinois	3.2905
31.1222	Indiana	3.48367		37.7889	Indiana	3.61289
29.2017	Iowa	4.2845		31.3025	Iowa	4.44342
28.2135	Kansas	4.95425		33.9551	Kansas	5.13802
30.5385	Kentucky	3.74206		37.0577	Kentucky	3.88087
30.7848	Louisiana	5.25847		36.4051	Louisiana	5.45353
26.4348	Maine	6.89119		32.413	Maine	7.14681
31.6443	Maryland	3.82895		36.9866	Maryland	3.97098
28.9442	Massachusetts	3.32997		34.6345	Massachusetts	3.45349
28.026	Michigan	3.37305		35.4531	Michigan	3.49817
28.5028	Minnesota	3.51307		33.1073	Minnesota	3.64338
38.9825	Mississippi	6.19065		42.8421	Mississippi	6.42028
29.2291	Missouri	3.49339		32.2793	Missouri	3.62297
25.08	Montana	9.34767		36.48	Montana	9.6944
31.5849	Nebraska	6.42001		36.3208	Nebraska	6.65814
28.6161	Nevada	4.41636		32.9911	Nevada	4.58018
29.7255	New Hampshire	6.54468		33.1373	New Hampshire	6.78744
28.068	New Jersey	3.25641		34.6602	New Jersey	3.37721
29.8205	New Mexico	7.48413		31.7436	New Mexico	7.76174
31.2511	New York	3.10213		37.5771	New York	3.2172
32.8579	North Carolina	3.455		35.5847	North Carolina	3.58315
26.25	North Dakota	10.451		27.75	North Dakota	10.8387
31.9649	Ohio	3.09532		37.9561	Ohio	3.21014
31.6824	Oklahoma	5.06949		37.3647	Oklahoma	5.25753
28.4783	Oregon	4.35837		36.8435	Oregon	4.52004
29.2667	Pennsylvania	3.11589		37.7778	Pennsylvania	3.23147
30	Rhode Island	8.01556		42.8235	Rhode Island	8.31288
30.6055	South Carolina	4.47672		36.4404	South Carolina	4.64278
31.5714	South Dakota	7.21188		39.3333	South Dakota	7.4794
33.1138	Tennessee	3.61672		39.9641	Tennessee	3.75088
31.3153	Texas	3.13687		36.4505	Texas	3.25323
29.1562	Utah	4.77021		35.7083	Utah	4.94716
26.1905	Vermont	10.1991		32.381	Vermont	10.5775
29.9497	Virginia	3.49339		33.3073	Virginia	3.62297
25.405	Washington	3.3049		32.52	Washington	3.42749
29.2683	West Virginia	7.2993		38.7561	West Virginia	7.57006
30.199	Wisconsin	3.29667		36.4627	Wisconsin	3.41895
31.8125	Wyoming	11.6846		39.6875	Wyoming	12.118

## Sheet: Supplemental Figure 3
																					Supplemental Figure 3
																					Panel A				Panel B
																					Estimate	State	Margin of Error		Estimate	State	Margin of Error
																					25.0606	Alabama	4.87162		29.9899	Alabama	4.69249
																					13.4286	Alaska	18.3207		10.2857	Alaska	17.6471
																					22.8314	Arizona	3.69596		30.3779	Arizona	3.56006
																					24.4138	Arkansas	6.36469		32.569	Arkansas	6.13066
																					23.1055	California	3.1486		29.1772	California	3.03282
																					20.1272	Colorado	3.68526		28.763	Colorado	3.54975
																					23.4153	Connecticut	4.46221		26.8983	Connecticut	4.29814
																					24.2432	Delaware	7.96875		29.027	Delaware	7.67574
																					24.6111	District of Columbia	11.425		31.6111	District of Columbia	11.0049
																					23.2844	Florida	3.23147		29.1111	Florida	3.11265
																					22.3316	Georgia	3.54463		28.5936	Georgia	3.41429
																					16.72	Hawaii	9.6944		15.56	Hawaii	9.33794
																					18.6897	Idaho	9.00103		25.5862	Idaho	8.67006
																					20.6452	Illinois	3.2905		26.1889	Illinois	3.1695
																					23.7889	Indiana	3.61289		30.8056	Indiana	3.48005
																					17.3025	Iowa	4.44342		28.4622	Iowa	4.28004
																					19.9551	Kansas	5.13802		28.3933	Kansas	4.9491
																					23.0577	Kentucky	3.88087		29.5192	Kentucky	3.73817
																					22.4051	Louisiana	5.45353		28.0886	Louisiana	5.253
																					18.413	Maine	7.14681		24.8696	Maine	6.88402
																					22.9866	Maryland	3.97098		27.5034	Maryland	3.82497
																					20.6345	Massachusetts	3.45349		25.9036	Massachusetts	3.32651
																					21.4531	Michigan	3.49817		27.4375	Michigan	3.36954
																					19.1073	Minnesota	3.64338		25.3842	Minnesota	3.50941
																					28.8421	Mississippi	6.42028		34.6491	Mississippi	6.1842
																					18.2793	Missouri	3.62297		26.2235	Missouri	3.48975
																					22.48	Montana	9.6944		27.96	Montana	9.33794
																					22.3208	Nebraska	6.65814		27.2642	Nebraska	6.41333
																					18.9911	Nevada	4.58018		23.6161	Nevada	4.41176
																					19.1373	New Hampshire	6.78744		29.549	New Hampshire	6.53787
																					20.6602	New Jersey	3.37721		23.7816	New Jersey	3.25303
																					17.7436	New Mexico	7.76174		27.2051	New Mexico	7.47634
																					23.5771	New York	3.2172		27.4581	New York	3.09891
																					21.5847	North Carolina	3.58315		29.0383	North Carolina	3.4514
																					13.75	North Dakota	10.8387		21.5	North Dakota	10.4401
																					23.9561	Ohio	3.21014		28.6535	Ohio	3.0921
																					23.3647	Oklahoma	5.25753		30.6588	Oklahoma	5.06421
																					22.8435	Oregon	4.52004		25.3391	Oregon	4.35384
																					23.7778	Pennsylvania	3.23147		29.1689	Pennsylvania	3.11265
																					28.8235	Rhode Island	8.31288		31.6765	Rhode Island	8.00722
																					22.4404	South Carolina	4.64278		28.5688	South Carolina	4.47206
																					25.3333	South Dakota	7.4794		30.0952	South Dakota	7.20438
																					25.9641	Tennessee	3.75088		29.2156	Tennessee	3.61296
																					22.4505	Texas	3.25323		28.5495	Texas	3.13361
																					21.7083	Utah	4.94716		27.9583	Utah	4.76525
																					18.381	Vermont	10.5775		27.7619	Vermont	10.1885
																					19.3073	Virginia	3.62297		27.2402	Virginia	3.48975
																					18.52	Washington	3.42749		25.05	Washington	3.30146
																					24.7561	West Virginia	7.57006		27.2927	West Virginia	7.29171
																					22.4627	Wisconsin	3.41895		30.0995	Wisconsin	3.29324
																					25.6875	Wyoming	12.118		30.25	Wyoming	11.6724

## Sheet: Supplemental Figure 4
Supplemental Figure 4
Panel A				Panel B
Estimate	State	Margin of Error		Estimate	State	Margin of Error
27.899	Alabama	4.91704		36.9091	Alabama	4.76509
5.28571	Alaska	18.4915		34	Alaska	17.9201
23.1686	Arizona	3.73042		31.5523	Arizona	3.61514
23.0517	Arkansas	6.42403		35.7586	Arkansas	6.22551
20.8397	California	3.17795		27.6287	California	3.07975
10.0173	Colorado	3.71962		21.0405	Colorado	3.60467
16.2458	Connecticut	4.50382		29.3898	Connecticut	4.36464
21.9189	Delaware	8.04305		26.7297	Delaware	7.7945
16.8889	District of Columbia	11.5315		20.8889	District of Columbia	11.1751
22.5156	Florida	3.2616		34.0578	Florida	3.16081
25.5829	Georgia	3.57767		31.2193	Georgia	3.46711
20.48	Hawaii	9.78479		22	Hawaii	9.48242
24.5517	Idaho	9.08495		33.6207	Idaho	8.8042
18.8479	Illinois	3.32118		32.1429	Illinois	3.21854
19.9	Indiana	3.64658		31.2056	Indiana	3.53389
18.6471	Iowa	4.48485		31.3193	Iowa	4.34626
23.9213	Kansas	5.18593		29.4719	Kansas	5.02567
18.7949	Kentucky	3.91705		26.6603	Kentucky	3.796
24.7722	Louisiana	5.50438		38.6456	Louisiana	5.33428
11.1957	Maine	7.21345		23.1739	Maine	6.99053
19.5168	Maryland	4.00801		34.2081	Maryland	3.88415
16.4213	Massachusetts	3.48569		26.4315	Massachusetts	3.37797
17.9167	Michigan	3.53078		29.5469	Michigan	3.42167
11.8362	Minnesota	3.67735		24.0282	Minnesota	3.56371
28.6316	Mississippi	6.48014		41.7368	Mississippi	6.27988
20.838	Missouri	3.65675		29.4804	Missouri	3.54374
26.4	Montana	9.78479		26.04	Montana	9.48242
18.6415	Nebraska	6.72022		33.5283	Nebraska	6.51255
19.5625	Nevada	4.62288		25.6964	Nevada	4.48002
15.5098	New Hampshire	6.85073		25.5882	New Hampshire	6.63902
21.8495	New Jersey	3.40869		32.432	New Jersey	3.30336
15.8205	New Mexico	7.8341		25	New Mexico	7.59201
28.2203	New York	3.2472		36.9692	New York	3.14685
24.153	North Carolina	3.61656		36.2951	North Carolina	3.5048
17.5	North Dakota	10.9397		20.45	North Dakota	10.6017
17.4825	Ohio	3.24007		32.7018	Ohio	3.13994
23.3529	Oklahoma	5.30655		31.7412	Oklahoma	5.14256
10.7043	Oregon	4.56218		18.6087	Oregon	4.4212
21.9422	Pennsylvania	3.2616		33.5867	Pennsylvania	3.16081
16.9412	Rhode Island	8.39039		31.2059	Rhode Island	8.1311
27.0917	South Carolina	4.68607		33.9725	South Carolina	4.54125
27.9048	South Dakota	7.54913		30.5238	South Dakota	7.31584
24.1377	Tennessee	3.78585		36.2216	Tennessee	3.66886
27.6622	Texas	3.28356		34.8468	Texas	3.18209
19.1979	Utah	4.99328		25.9896	Utah	4.83897
1.19048	Vermont	10.6761		13.9048	Vermont	10.3462
19.0726	Virginia	3.65675		30.5698	Virginia	3.54374
11.74	Washington	3.45945		20.535	Washington	3.35254
20.122	West Virginia	7.64064		25.5854	West Virginia	7.40452
19.0896	Wisconsin	3.45083		30.209	Wisconsin	3.34419
25.4375	Wyoming	12.231		31.875	Wyoming	11.853
